# Supplementary material for: Pick-up point recommendation strategy based on user incentive mechanism
Source: PeerJ Comput Sci. 2023 Nov 20;9:e1692. doi: 10.7717/peerj-cs.1692 (PMC10703052; doi:10.7717/peerj-cs.1692)
Supplement: Supplemental Information 1 — Part of the order information as experimental data. Use code to read the information and calculate the result. [file peerj-cs-09-1692-s001.zip]

Archive with 2 entries (2 files):
- cs-88297-data/Historical version.ipynb
- cs-88297-data/Raw Data.xlsx
