# Supplementary material for: Pick-up point recommendation strategy based on user incentive mechanism
Source: PeerJ Comput Sci. 2023 Nov 20;9:e1692. doi: 10.7717/peerj-cs.1692 (PMC10703052; doi:10.7717/peerj-cs.1692)
Supplement: Supplemental Information 1 — Part of the order information as experimental data. Use code to read the information and calculate the result. [file peerj-cs-09-1692-s001.zip › cs-88297-data/Historical version.ipynb]

# %% [code]
import arcpy
from arcpy import env
import pandas
import numpy as np
from tqdm import tqdm

try:
    #Check out the Network Analyst extension license
    arcpy.CheckOutExtension('Network')

    #Set environment settings
    env.workspace = 'E:/Program/ArcGIS/data/experiment/ouput.gdb'
    arcpy.env.scratchWorkspace = 'E:/Program/ArcGIS/data/experiment/tempoutput.gdb'

    env.overwriteOutput = True

    #Set local variables
    inOrigins = 'network/daolu_ND_Junctions'
    #testchose='test_chosepoint'
    #inDestinations = 'Analysis/Stores'
    inNetworkDataset = '/daolu_ND'
    outGeodatabase = 'E:/Program/ArcGIS/data/experiment/ouput.gdb'
    
except Exception as e:
    # If an error occurred, print line number and error message
    import traceback, sys
    tb = sys.exc_info()[2]
    print 'An error occured on line %i' % tb.tb_lineno
    print str(e)

# %% [markdown]
# Version1

# %% [code]

#templyr="lyr"
# Make a layer from the feature class
destination="Orderinformation/destination"
taskpoint="Orderinformation/taskstarting"
taxipoint="Orderinformation/driverstarting"
arcpy.MakeFeatureLayer_management(inOrigins, "chose_Point") 
arcpy.MakeFeatureLayer_management(inOrigins, "all_Point")
arcpy.MakeFeatureLayer_management(destination, "Dest")
arcpy.MakeFeatureLayer_management(taskpoint, "Task")
arcpy.MakeFeatureLayer_management(taxipoint, "Taxi")

arcpy.env.overwriteOutput = True
matchcount = int(arcpy.GetCount_management(destination)[0])
try:
    for i in range(1,2):
        
        selete_sql= '"OBJECTID" ='+ str(i)
        print(selete_sql)
        # Within selected features, further select only those cities which have a population > 10,000
        arcpy.SelectLayerByAttribute_management("Dest", "NEW_SELECTION", selete_sql)
        arcpy.SelectLayerByAttribute_management("Task", "NEW_SELECTION", selete_sql)
        arcpy.SelectLayerByAttribute_management("Taxi", "NEW_SELECTION", selete_sql)
        arcpy.SelectLayerByLocation_management("all_Point", "WITHIN_A_DISTANCE","Task","0.2 kilometers")
        # Write the selected features to a new featureclass
#         ChoseDest=arcpy.CopyFeatures_management("Dest")
#         ChoseTask=arcpy.CopyFeatures_management("Task")
#         ChoseTaxi=arcpy.CopyFeatures_management("Taxi")
#         Choseall_Point=arcpy.CopyFeatures_management("all_Point")
        
        arcpy.MakeFeatureLayer_management("Dest","ChoseDest")
        arcpy.MakeFeatureLayer_management("Task","ChoseTask")
        arcpy.MakeFeatureLayer_management("Taxi","ChoseTaxi")
        arcpy.MakeFeatureLayer_management("all_Point","Choseall_Point1")
        arcpy.MakeFeatureLayer_management("all_Point","Choseall_Point2")
        arcpy.MakeFeatureLayer_management("all_Point","Choseall_Point3")
        
        print "Select task",int(arcpy.GetCount_management("ChoseTask")[0]),'Select starting point',int(arcpy.GetCount_management("Choseall_Point1")[0]),'Select driver',int(arcpy.GetCount_management("ChoseTaxi")[0])
        
        outInfoTable = "distance"

        # Execute PointDistance
        arcpy.PointDistance_arc("ChoseTask", "Choseall_Point1", outInfoTable, "")

        
        Solve_Succeeded1=arcpy.na.GenerateOriginDestinationCostMatrix("ChoseTask", "Choseall_Point1", inNetworkDataset, 
                                                                      outGeodatabase,Output_Origins_Name='aoao1',
                                                                      Output_Destinations_Name='bobo1',
                                                     Output_Origin_Destination_Lines_Name='OD1', Origin_Destination_Line_Shape='NO_LINES')

#         arcpy.MakeFeatureLayer_management(inOrigins, "all_Point")
#         arcpy.MakeFeatureLayer_management(destination, "Dest")
#         arcpy.MakeFeatureLayer_management(taskpoint, "Task")
#         arcpy.MakeFeatureLayer_management(taxipoint, "Taxi")
#         arcpy.SelectLayerByAttribute_management("Dest", "NEW_SELECTION", selete_sql)
#         arcpy.SelectLayerByAttribute_management("Task", "NEW_SELECTION", selete_sql)
#         arcpy.SelectLayerByAttribute_management("Taxi", "NEW_SELECTION", selete_sql)
#         arcpy.SelectLayerByLocation_management("all_Point", "WITHIN_A_DISTANCE","Task","0.2 kilometers")
      
        Solve_Succeeded2=arcpy.na.GenerateOriginDestinationCostMatrix("ChoseTaxi", "Choseall_Point2", inNetworkDataset, outGeodatabase,Output_Origins_Name='aoao2',Output_Destinations_Name='bobo2',
                                                     Output_Origin_Destination_Lines_Name='OD2', Origin_Destination_Line_Shape='NO_LINES')
      
#         arcpy.MakeFeatureLayer_management(inOrigins, "all_Point")
#         arcpy.MakeFeatureLayer_management(destination, "Dest")
#         arcpy.MakeFeatureLayer_management(taskpoint, "Task")
#         arcpy.MakeFeatureLayer_management(taxipoint, "Taxi")
#         arcpy.SelectLayerByAttribute_management("Dest", "NEW_SELECTION", selete_sql)
#         arcpy.SelectLayerByAttribute_management("Task", "NEW_SELECTION", selete_sql)
#         arcpy.SelectLayerByAttribute_management("Taxi", "NEW_SELECTION", selete_sql)
#         arcpy.SelectLayerByLocation_management("all_Point", "WITHIN_A_DISTANCE","Task","0.2 kilometers")
        
        Solve_Succeeded3=arcpy.na.GenerateOriginDestinationCostMatrix("Choseall_Point3", "ChoseDest", inNetworkDataset, outGeodatabase,Output_Origins_Name='aoao3',Output_Destinations_Name='bobo3',
                                                     Output_Origin_Destination_Lines_Name='OD3', Origin_Destination_Line_Shape='NO_LINES')
      
        print 'Script completed successfully'

        
        field = ["OriginOID","DestinationOID","Total_Distance" ] 
        
 
        # Open a cursor to extract results from stats table
        cursor1 = arcpy.da.SearchCursor(Solve_Succeeded1[1], field)
        cursor2 = arcpy.da.SearchCursor(Solve_Succeeded2[1], field)
        cursor3 = arcpy.da.SearchCursor(Solve_Succeeded3[1], field)

        # Create a pandas dataframe to display results
        field_names1 = ["TaskID","PickID","TaskPick_Distance" ] 
        field_names2 = ["TaxiID","PickID","TaxiPick_Distance" ] 
        field_names3 = ["PickID","DestID","PickDest_Distance" ] 
        df1 = pandas.DataFrame(data=[row for row in cursor1],
                          columns=field_names1)
        df2 = pandas.DataFrame(data=[row for row in cursor2],
                          columns=field_names2)
        df3 = pandas.DataFrame(data=[row for row in cursor3],
                          columns=field_names3)

        arcpy.DeleteFeatures_management("aoao1")
        arcpy.DeleteFeatures_management("bobo1")
        arcpy.DeleteFeatures_management("OD1")
        arcpy.DeleteFeatures_management("aoao2")
        arcpy.DeleteFeatures_management("bobo2")
        arcpy.DeleteFeatures_management("OD2")
        arcpy.DeleteFeatures_management("aoao3")
        arcpy.DeleteFeatures_management("bobo3")
        arcpy.DeleteFeatures_management("OD3")

        dff=pandas.merge(df1,df2,how="inner",on='PickID')
        dff=pandas.merge(dff,df3,how="inner",on='PickID')
    #     matchcount = int(arcpy.GetCount_management("parcel_lyr")[0])
    #     if matchcount == 0:
    #         print('no features matched spatial and attribute criteria')
    #     else:
    #         print(matchcount)
except Exception as e:
    # If an error occurred, print line number and error message
    import traceback, sys
    tb = sys.exc_info()[2]
    print 'An error occured on line %i' % tb.tb_lineno
    print str(e)

# %% [markdown]
# Version2

# %% [code]
# Make a layer from the feature class
destination="Orderinformation/destination"
taskpoint="Orderinformation/taskstarting"
taxipoint="Orderinformation/driverstarting"
arcpy.MakeFeatureLayer_management(inOrigins, "chose_Point") 
arcpy.MakeFeatureLayer_management(inOrigins, "all_Point")
arcpy.MakeFeatureLayer_management(destination, "Dest")
arcpy.MakeFeatureLayer_management(taskpoint, "Task")
arcpy.MakeFeatureLayer_management(taxipoint, "Taxi")

arcpy.env.overwriteOutput = True
matchcount = int(arcpy.GetCount_management(destination)[0])

DF=pandas.DataFrame()
try:

    pbar=tqdm(range(1,10))
    for i in pbar:
        
        selete_sql= '"OBJECTID" ='+ str(i)
        #print(selete_sql)
        # Within selected features, further select only those cities which have a population > 10,000
        arcpy.SelectLayerByAttribute_management("Dest", "NEW_SELECTION", selete_sql)
        arcpy.SelectLayerByAttribute_management("Task", "NEW_SELECTION", selete_sql)
        arcpy.SelectLayerByAttribute_management("Taxi", "NEW_SELECTION", selete_sql)
        arcpy.SelectLayerByLocation_management("all_Point", "WITHIN_A_DISTANCE","Task","0.2 kilometers")
        # Write the selected features to a new featureclass
#         ChoseDest=arcpy.CopyFeatures_management("Dest")
#         ChoseTask=arcpy.CopyFeatures_management("Task")
#         ChoseTaxi=arcpy.CopyFeatures_management("Taxi")
#         Choseall_Point=arcpy.CopyFeatures_management("all_Point")
        
        arcpy.MakeFeatureLayer_management("Dest","ChoseDest")
        arcpy.MakeFeatureLayer_management("Task","ChoseTask")
        arcpy.MakeFeatureLayer_management("Taxi","ChoseTaxi")
        arcpy.MakeFeatureLayer_management("all_Point","Choseall_Point1")
        arcpy.MakeFeatureLayer_management("all_Point","Choseall_Point2")
        arcpy.MakeFeatureLayer_management("all_Point","Choseall_Point3")
        

        pbar.set_description("iter %d" % i)
        pbar.set_postfix(str="Task"+str(arcpy.GetCount_management("ChoseTask")[0])+'StartPoint'+str(arcpy.GetCount_management("Choseall_Point1")[0])+'Taxi'+str(arcpy.GetCount_management("ChoseTaxi")[0]))
     
        arcpy.PointDistance_analysis("ChoseTask", "Choseall_Point1", Out_OD1, "")


        pbar.set_postfix(str="success1")

        Solve_Succeeded2=arcpy.na.GenerateOriginDestinationCostMatrix("ChoseTaxi", "Choseall_Point2", inNetworkDataset, outGeodatabase,Output_Origins_Name='aoao2',Output_Destinations_Name='bobo2',
                                                     Output_Origin_Destination_Lines_Name='OD2', Origin_Destination_Line_Shape='NO_LINES')
   
        pbar.set_postfix(str="success2")
 
        Solve_Succeeded3=arcpy.na.GenerateOriginDestinationCostMatrix("Choseall_Point3", "ChoseDest", inNetworkDataset, outGeodatabase,Output_Origins_Name='aoao3',Output_Destinations_Name='bobo3',
                                                     Output_Origin_Destination_Lines_Name='OD3', Origin_Destination_Line_Shape='NO_LINES')
#  
        pbar.set_postfix(str="success3")
#         print 'Script completed successfully'

    
        field = ["OriginOID","DestinationOID","Total_Distance" ] 
        field1=['INPUT_FID','NEAR_FID','DISTANCE']
     
    
        # Open a cursor to extract results from stats table
        cursor1 = arcpy.da.SearchCursor(Out_OD1, field1)
        cursor2 = arcpy.da.SearchCursor(Solve_Succeeded2[1], field)
        cursor3 = arcpy.da.SearchCursor(Solve_Succeeded3[1], field)

        # Create a pandas dataframe to display results
        field_names1 = ["TaskID","PickID","TaskPick_Distance" ] 
        field_names2 = ["TaxiID","PickID","TaxiPick_Distance" ] 
        field_names3 = ["PickID","DestID","PickDest_Distance" ] 
        df1 = pandas.DataFrame(data=[row for row in cursor1],columns=field_names1)
        df2 = pandas.DataFrame(data=[row for row in cursor2],columns=field_names2)
        df3 = pandas.DataFrame(data=[row for row in cursor3],columns=field_names3)

  
        arcpy.Delete_management("in_memory")
        arcpy.DeleteFeatures_management("aoao2")
        arcpy.DeleteFeatures_management("bobo2")
        arcpy.DeleteFeatures_management("OD2")
        arcpy.DeleteFeatures_management("aoao3")
        arcpy.DeleteFeatures_management("bobo3")
        arcpy.DeleteFeatures_management("OD3")
     
        dff=pandas.merge(df1,df2,how="inner",on='PickID')
        dff=pandas.merge(dff,df3,how="inner",on='PickID')
        dff['sum_Distance']=dff.iloc[:,[2,4,6]].sum(axis=1)
        dff=dff.sort_values('sum_Distance')
        DF=DF.append(dff.iloc[[0],:])

    #     matchcount = int(arcpy.GetCount_management("parcel_lyr")[0])
    #     if matchcount == 0:
    #         print('no features matched spatial and attribute criteria')
    #     else:
    #         print(matchcount)
    DF=DF.reset_index(drop=True)
    DF.to_excel('result.xlsx',index=False)
except Exception as e:
    # If an error occurred, print line number and error message
    import traceback, sys
    tb = sys.exc_info()[2]
    print 'An error occured on line %i' % tb.tb_lineno
    print str(e)

# %% [markdown]
# Version3

# %% [code]
# Make a layer from the feature class
destination="Orderinformation/destination"
taskpoint="Orderinformation/taskstarting"
taxipoint="Orderinformation/driverstarting"
arcpy.MakeFeatureLayer_management(inOrigins, "chose_Point") 
arcpy.MakeFeatureLayer_management(inOrigins, "all_Point")
arcpy.MakeFeatureLayer_management(destination, "Dest")
arcpy.MakeFeatureLayer_management(taskpoint, "Task")
arcpy.MakeFeatureLayer_management(taxipoint, "Taxi")

arcpy.env.overwriteOutput = True
matchcount = int(arcpy.GetCount_management(destination)[0])
searchTolerance = "1000 Meters"

DF=pandas.DataFrame()
try:

    outTracts_withOD = "TractCentroids_withOD"
    Out_OD1="in_memory/OD1"
#     Out_OD2="in_memory/OD2"
#     Out_OD3="in_memory/OD3"
    pbar=tqdm(range(1,10))
    
    outNALayer = arcpy.na.MakeODCostMatrixLayer(inNetworkDataset, outNALayerName,
                                                "Length")
    outNALayer = outNALayer.getOutput(0)
    subLayerNames = arcpy.na.GetNAClassNames(outNALayer)
    #Stores the layer names that we will use later
    originsLayerName = subLayerNames["Origins"]
    destinationsLayerName = subLayerNames["Destinations"]
    

    for i in pbar:
        
        selete_sql= '"OBJECTID" ='+ str(i)
        #print(selete_sql)
        # Within selected features, further select only those cities which have a population > 10,000
        arcpy.SelectLayerByAttribute_management("Dest", "NEW_SELECTION", selete_sql)
        arcpy.SelectLayerByAttribute_management("Task", "NEW_SELECTION", selete_sql)
        arcpy.SelectLayerByAttribute_management("Taxi", "NEW_SELECTION", selete_sql)
        arcpy.SelectLayerByLocation_management("all_Point", "WITHIN_A_DISTANCE","Task","0.2 kilometers")
        
        arcpy.MakeFeatureLayer_management("Dest","ChoseDest")
        arcpy.MakeFeatureLayer_management("Task","ChoseTask")
        arcpy.MakeFeatureLayer_management("Taxi","ChoseTaxi")
        arcpy.MakeFeatureLayer_management("all_Point","Choseall_Point1")
        arcpy.MakeFeatureLayer_management("all_Point","Choseall_Point2")
        arcpy.MakeFeatureLayer_management("all_Point","Choseall_Point3")
#      
        pbar.set_description("iter %d" % i)
        pbar.set_postfix(str="Task"+str(arcpy.GetCount_management("ChoseTask")[0])+'StartPoint'+str(arcpy.GetCount_management("Choseall_Point1")[0])+'Taxi'+str(arcpy.GetCount_management("ChoseTaxi")[0]))
   
        # Execute PointDistance
        arcpy.PointDistance_analysis("ChoseTask", "Choseall_Point1", Out_OD1, "")

        field1=['INPUT_FID','NEAR_FID','DISTANCE']
        cursor1 = arcpy.da.SearchCursor(Out_OD1, field1)
        # Create a pandas dataframe to display results
        field_names1 = ["TaskID","PickID","TaskPick_Distance" ] 
        df1 = pandas.DataFrame(data=[row for row in cursor1],columns=field_names1)

        pbar.set_postfix(str="success1")
    
    
    
        
        arcpy.na.AddFieldToAnalysisLayer(outNALayer, originsLayerName,"Taxi_ID", "SHORT")
        fieldMappings = arcpy.na.NAClassFieldMappings(outNALayer, originsLayerName)
        fieldMappings["Taxi_ID"].mappedFieldName = "OBJECTID"
        arcpy.na.AddLocations(outNALayer, originsLayerName, "ChoseTask",fieldMappings, searchTolerance,append="CLEAR")
        #Load the store locations as destinations and map the NOM field from stores
        #features as Name property using field mappings
        arcpy.na.AddFieldToAnalysisLayer(outNALayer, destinationsLayerName,"Pick_ID", "SHORT")
        fieldMappings = arcpy.na.NAClassFieldMappings(outNALayer, destinationsLayerName)
        fieldMappings["Pick_ID"].mappedFieldName = "OBJECTID"
        arcpy.na.AddLocations(outNALayer, destinationsLayerName, "Choseall_Point2",fieldMappings,searchTolerance,append="CLEAR")
        arcpy.na.Solve(outNALayer)
        subLayers = dict((lyr.datasetName, lyr) for lyr in arcpy.mapping.ListLayers(outNALayer)[1:])
        LinesSubLayer = subLayers["ODLines"]
        OriginsSubLayer = subLayers["Origins"]
        DestinationsSubLayer = subLayers["Destinations"]
        arcpy.MakeFeatureLayer_management(OriginsSubLayer, "s1")
        arcpy.MakeFeatureLayer_management(DestinationsSubLayer, "d1")
        arcpy.MakeFeatureLayer_management(LinesSubLayer, "od")
#         arcpy.MakeFeatureLayer_management(OriginsSubLayer, "s1")
#         arcpy.MakeFeatureLayer_management(DestinationsSubLayer, "d1")
#         arcpy.MakeFeatureLayer_management(LinesSubLayer, "od")
#         fieldList = arcpy.ListFields("s1")
#         f=[]
#         for field in fieldList :
#             f.append(field.name)
#             print field.name,field.type
#         cursor1 = arcpy.da.SearchCursor("s1", f)
#         for row in cursor1:
#             print row
#         fieldList = arcpy.ListFields("d1")
#         f=[]
#         for field in fieldList :
#             f.append(field.name)
#             print field.name,field.type
#         cursor1 = arcpy.da.SearchCursor("d1", f)
#         for row in cursor1:
#             print row
#         fieldList = arcpy.ListFields("od")
#         f=[]
#         for field in fieldList :
#             f.append(field.name)
#             print field.name,field.type
#         cursor1 = arcpy.da.SearchCursor("od", f)
#         for row in cursor1:
#             print row
        arcpy.management.JoinField("od", "OriginID","s1", "ObjectID", "Taxi_ID")
        arcpy.management.JoinField("od", "DestinationID","d1", "ObjectID", "Pick_ID")
        field = ["Taxi_ID","Pick_ID","Total_Length" ] 
        cursor1 = arcpy.da.SearchCursor("od", field)
        field_names2 = ["TaxiID","PickID","TaxiPick_Distance" ] 
        df2 = pandas.DataFrame(data=[row for row in cursor1],columns=field_names2)
        
        pbar.set_postfix(str="success2")
  
        arcpy.DeleteField_management(OriginsSubLayer, "Taxi_ID")
        arcpy.DeleteField_management(DestinationsSubLayer, "Pick_ID")
        arcpy.DeleteField_management(LinesSubLayer, ["Taxi_ID","Pick_ID"])
#         
        
    
    
    
        
    
        
        arcpy.na.AddFieldToAnalysisLayer(outNALayer, originsLayerName,"Pick_ID", "SHORT")
        fieldMappings = arcpy.na.NAClassFieldMappings(outNALayer, originsLayerName)
        fieldMappings["Pick_ID"].mappedFieldName = "OBJECTID"
        #Load the census tracts as origins.
        arcpy.na.AddLocations(outNALayer, originsLayerName, "Choseall_Point3",fieldMappings, searchTolerance,append="CLEAR")
        #Load the store locations as destinations and map the NOM field from stores
        #features as Name property using field mappings
        arcpy.na.AddFieldToAnalysisLayer(outNALayer, destinationsLayerName,"Des_ID", "SHORT")
        fieldMappings = arcpy.na.NAClassFieldMappings(outNALayer, destinationsLayerName)
        fieldMappings["Des_ID"].mappedFieldName = "OBJECTID"
        arcpy.na.AddLocations(outNALayer, destinationsLayerName, "ChoseDest",fieldMappings, searchTolerance,append="CLEAR")
        arcpy.na.Solve(outNALayer)

        arcpy.MakeFeatureLayer_management(OriginsSubLayer, "s1")
        arcpy.MakeFeatureLayer_management(DestinationsSubLayer, "d1")
        arcpy.MakeFeatureLayer_management(LinesSubLayer, "od")
#         fieldList = arcpy.ListFields("s1")
#         f=[]
#         for field in fieldList :
#             f.append(field.name)
#             print field.name,field.type
#         cursor1 = arcpy.da.SearchCursor("s1", f)
#         for row in cursor1:
#             print row
#         fieldList = arcpy.ListFields("d1")
#         f=[]
#         for field in fieldList :
#             f.append(field.name)
#             print field.name,field.type
#         cursor1 = arcpy.da.SearchCursor("d1", f)
#         for row in cursor1:
#             print row
#         fieldList = arcpy.ListFields("od")
#         f=[]
#         for field in fieldList :
#             f.append(field.name)
#             print field.name,field.type
#         cursor1 = arcpy.da.SearchCursor("od", f)
#         for row in cursor1:
#             print row
        
        arcpy.management.JoinField("od", "OriginID","s1", "ObjectID", "Pick_ID")
        arcpy.management.JoinField("od", "DestinationID","d1", "ObjectID", "Des_ID")
        
#         arcpy.MakeFeatureLayer_management(LinesSubLayer, "asdfa")
        
#         fieldList = arcpy.ListFields("od")
#         f=[]
#         for field in fieldList :
#             f.append(field.name)
#             print field.name,field.type
#         cursor1 = arcpy.da.SearchCursor("od", f)
#         for row in cursor1:
#             print row
        
        subLayers = dict((lyr.datasetName, lyr) for lyr in arcpy.mapping.ListLayers(outNALayer)[1:])
        field = ["Pick_ID","Des_ID","Total_Length" ] 
        cursor1 = arcpy.da.SearchCursor("od", field)
        field_names3 = ["PickID","DestID","PickDest_Distance" ] 
        df3 = pandas.DataFrame(data=[row for row in cursor1],columns=field_names3)
        pbar.set_postfix(str="success3")

        arcpy.DeleteField_management(OriginsSubLayer, "Pick_ID")
        arcpy.DeleteField_management(DestinationsSubLayer, "Des_ID")
        arcpy.DeleteField_management(LinesSubLayer, ["Pick_ID","Des_ID"])
#      
#         print 'Script completed successfully'
   
        dff=pandas.merge(df1,df2,how="inner",on='PickID')
        dff=pandas.merge(dff,df3,how="inner",on='PickID')
        dff['sum_Distance']=dff.iloc[:,[2,4,6]].sum(axis=1)
        dff=dff.sort_values('sum_Distance')
        DF=DF.append(dff.iloc[[0],:])

    #     matchcount = int(arcpy.GetCount_management("parcel_lyr")[0])
    #     if matchcount == 0:
    #         print('no features matched spatial and attribute criteria')
    #     else:
    #         print(matchcount)
    DF=DF.reset_index(drop=True)
    DF.to_excel('result.xlsx',index=False)
except Exception as e:
    # If an error occurred, print line number and error message
    import traceback, sys
    tb = sys.exc_info()[2]
    print 'An error occured on line %i' % tb.tb_lineno
    print str(e)

# %% [markdown]
# Version4

# %% [code]
# Make a layer from the feature class
destination="Orderinformation/destination"
taskpoint="Orderinformation/taskstarting"
taxipoint="Orderinformation/driverstarting"
arcpy.MakeFeatureLayer_management(inOrigins, "chose_Point") 
arcpy.MakeFeatureLayer_management(inOrigins, "all_Point")
arcpy.MakeFeatureLayer_management(destination, "Dest")
arcpy.MakeFeatureLayer_management(taskpoint, "Task")
arcpy.MakeFeatureLayer_management(taxipoint, "Taxi")

arcpy.env.overwriteOutput = True
matchcount = int(arcpy.GetCount_management(destination)[0])
searchTolerance = "1000 Meters"


indf=pandas.read_excel("result.xlsx",index_col=False)
DF=pandas.DataFrame()
# DF= pandas.DataFrame(pandas.np.empty((8000,9))*pandas.np.nan,columns=indf.columns)
try:

    outTracts_withOD = "TractCentroids_withOD"
    Out_OD1="in_memory/OD1"
#     Out_OD2="in_memory/OD2"
#     Out_OD3="in_memory/OD3"
    pbar=tqdm(range(1,matchcount+1))
    
    outNALayer = arcpy.na.MakeODCostMatrixLayer(inNetworkDataset, outNALayerName,"Length")
    outNARouteLayer = arcpy.na.MakeRouteLayer(inNetworkDataset, outNARouteLayerName,"Length")
    outNALayer = outNALayer.getOutput(0)
    outNARouteLayer = outNARouteLayer.getOutput(0)
    subLayerNames = arcpy.na.GetNAClassNames(outNALayer)
    #Stores the layer names that we will use later
    originsLayerName = subLayerNames["Origins"]
    destinationsLayerName = subLayerNames["Destinations"]
#     df0 = pandas.DataFrame(columns=["TaxiTaskDest_Distance"])
    df0 = pandas.DataFrame()

    
    for i in pbar:
        
        selete_sql= '"OBJECTID" ='+ str(i)
        #print(selete_sql)
        # Within selected features, further select only those cities which have a population > 10,000
        arcpy.SelectLayerByAttribute_management("Dest", "NEW_SELECTION", selete_sql)
        arcpy.SelectLayerByAttribute_management("Task", "NEW_SELECTION", selete_sql)
        arcpy.SelectLayerByAttribute_management("Taxi", "NEW_SELECTION", selete_sql)
        arcpy.SelectLayerByLocation_management("all_Point","WITHIN_A_DISTANCE","Task","0.4 kilometers","NEW_SELECTION")
        
        arcpy.MakeFeatureLayer_management("Dest","ChoseDest")
        arcpy.MakeFeatureLayer_management("Task","ChoseTask")
        arcpy.MakeFeatureLayer_management("Taxi","ChoseTaxi")
        arcpy.MakeFeatureLayer_management("all_Point","Choseall_Point1")
        arcpy.MakeFeatureLayer_management("all_Point","Choseall_Point2")
        arcpy.MakeFeatureLayer_management("all_Point","Choseall_Point3")
#       
        pbar.set_description("iter %d" % i)
        pbar.set_postfix(str="Task"+str(arcpy.GetCount_management("ChoseTask")[0])+'StartPoint'+str(arcpy.GetCount_management("Choseall_Point1")[0])+'Taxi'+str(arcpy.GetCount_management("ChoseTaxi")[0]))


        # Execute PointDistance
        arcpy.PointDistance_analysis("ChoseTask", "Choseall_Point1", Out_OD1, "")
    
        field1=['INPUT_FID','NEAR_FID','DISTANCE']
        cursor1 = arcpy.da.SearchCursor(Out_OD1, field1)
        # Create a pandas dataframe to display results
        field_names1 = ["TaskID","PickID","TaskPick_Distance" ] 
        df1 = pandas.DataFrame(data=[row for row in cursor1],columns=field_names1)
        df1["TaskPick_Distance"]=df1["TaskPick_Distance"]*100000
#    
        pbar.set_postfix(str="success1")
    
    
        #Get the names of all the sublayers within the route layer.
        subRouteLayerNames = arcpy.na.GetNAClassNames(outNARouteLayer)
        #Stores the layer names that we will use later
        stopsLayerName = subRouteLayerNames["Stops"]
        routesLayerName = subRouteLayerNames["Routes"]
        #Load the geocoded address locations as stops mapping the address field from
        #geocoded stop features as Name property using field mappings.
        fieldMappings = arcpy.na.NAClassFieldMappings(outNARouteLayer, stopsLayerName)
    #     fieldMappings["Name"].mappedFieldName = "Address"
        arcpy.na.AddLocations(outNARouteLayer, stopsLayerName,"ChoseTaxi", fieldMappings,"", exclude_restricted_elements = "EXCLUDE",append="CLEAR")
        arcpy.na.AddLocations(outNARouteLayer, stopsLayerName,"ChoseTask", fieldMappings,"", exclude_restricted_elements = "EXCLUDE")
        arcpy.na.AddLocations(outNARouteLayer, stopsLayerName,"ChoseDest", fieldMappings,"", exclude_restricted_elements = "EXCLUDE")
        arcpy.na.Solve(outNARouteLayer,"SKIP")
        RoutesSubLayer = arcpy.mapping.ListLayers(outNARouteLayer, routesLayerName)[0]
        arcpy.MakeFeatureLayer_management(RoutesSubLayer, "odd")
#         fieldList = arcpy.ListFields("odd")
#         f=[]
#         for field in fieldList :
#             f.append(field.name)
#             print field.name,field.type
#         cursor1 = arcpy.da.SearchCursor("odd", f)
#         for row in cursor1:
#                 print row
        field = ["Total_Length" ] 
        cursor1 = arcpy.da.SearchCursor("odd", field)
        field_names3 = ["TaxiTaskDest_Distance"] 
#         for row in cursor1:
#             print row[0]

        dftemp=pandas.DataFrame(data=[row[0] for row in cursor1],columns=field_names3)
        df0 =df0.append(dftemp, ignore_index=True)

    
    
      
        arcpy.na.AddFieldToAnalysisLayer(outNALayer, originsLayerName,"Taxi_ID", "SHORT")
        fieldMappings = arcpy.na.NAClassFieldMappings(outNALayer, originsLayerName)
        fieldMappings["Taxi_ID"].mappedFieldName = "OBJECTID"
        arcpy.na.AddLocations(outNALayer, originsLayerName, "ChoseTaxi",fieldMappings, searchTolerance,append="CLEAR")
        #Load the store locations as destinations and map the NOM field from stores
        #features as Name property using field mappings
        arcpy.na.AddFieldToAnalysisLayer(outNALayer, destinationsLayerName,"Pick_ID", "SHORT")
        fieldMappings = arcpy.na.NAClassFieldMappings(outNALayer, destinationsLayerName)
        fieldMappings["Pick_ID"].mappedFieldName = "OBJECTID"
        arcpy.na.AddLocations(outNALayer, destinationsLayerName, "Choseall_Point2",fieldMappings,searchTolerance,append="CLEAR")
        arcpy.na.Solve(outNALayer)
        subLayers = dict((lyr.datasetName, lyr) for lyr in arcpy.mapping.ListLayers(outNALayer)[1:])
        LinesSubLayer = subLayers["ODLines"]
        OriginsSubLayer = subLayers["Origins"]
        DestinationsSubLayer = subLayers["Destinations"]
        arcpy.MakeFeatureLayer_management(OriginsSubLayer, "s1")
        arcpy.MakeFeatureLayer_management(DestinationsSubLayer, "d1")
        arcpy.MakeFeatureLayer_management(LinesSubLayer, "od")

        arcpy.management.JoinField("od", "OriginID","s1", "ObjectID", "Taxi_ID")
        arcpy.management.JoinField("od", "DestinationID","d1", "ObjectID", "Pick_ID")
        field = ["Taxi_ID","Pick_ID","Total_Length" ] 
        cursor1 = arcpy.da.SearchCursor("od", field)
        field_names2 = ["TaxiID","PickID","TaxiPick_Distance" ] 
        df2 = pandas.DataFrame(data=[row for row in cursor1],columns=field_names2)
        
        pbar.set_postfix(str="success2")
    
        arcpy.DeleteField_management(OriginsSubLayer, "Taxi_ID")
        arcpy.DeleteField_management(DestinationsSubLayer, "Pick_ID")
        arcpy.DeleteField_management(LinesSubLayer, ["Taxi_ID","Pick_ID"])
#             
        
    
    
    
       
    
        
        arcpy.na.AddFieldToAnalysisLayer(outNALayer, originsLayerName,"Pick_ID", "SHORT")
        fieldMappings = arcpy.na.NAClassFieldMappings(outNALayer, originsLayerName)
        fieldMappings["Pick_ID"].mappedFieldName = "OBJECTID"
        #Load the census tracts as origins.
        arcpy.na.AddLocations(outNALayer, originsLayerName, "Choseall_Point3",fieldMappings, searchTolerance,append="CLEAR")
        #Load the store locations as destinations and map the NOM field from stores
        #features as Name property using field mappings
        arcpy.na.AddFieldToAnalysisLayer(outNALayer, destinationsLayerName,"Des_ID", "SHORT")
        fieldMappings = arcpy.na.NAClassFieldMappings(outNALayer, destinationsLayerName)
        fieldMappings["Des_ID"].mappedFieldName = "OBJECTID"
        arcpy.na.AddLocations(outNALayer, destinationsLayerName, "ChoseDest",fieldMappings, searchTolerance,append="CLEAR")
        arcpy.na.Solve(outNALayer)

        arcpy.MakeFeatureLayer_management(OriginsSubLayer, "s1")
        arcpy.MakeFeatureLayer_management(DestinationsSubLayer, "d1")
        arcpy.MakeFeatureLayer_management(LinesSubLayer, "od")

        
        arcpy.management.JoinField("od", "OriginID","s1", "ObjectID", "Pick_ID")
        arcpy.management.JoinField("od", "DestinationID","d1", "ObjectID", "Des_ID")
        

        
        subLayers = dict((lyr.datasetName, lyr) for lyr in arcpy.mapping.ListLayers(outNALayer)[1:])
        field = ["Pick_ID","Des_ID","Total_Length" ] 
        cursor1 = arcpy.da.SearchCursor("od", field)
        field_names3 = ["PickID","DestID","PickDest_Distance" ] 
        df3 = pandas.DataFrame(data=[row for row in cursor1],columns=field_names3)
        pbar.set_postfix(str="success3")
   
        arcpy.DeleteField_management(OriginsSubLayer, "Pick_ID")
        arcpy.DeleteField_management(DestinationsSubLayer, "Des_ID")
        arcpy.DeleteField_management(LinesSubLayer, ["Pick_ID","Des_ID"])
#         
#         print 'Script completed successfully'
        
        dff=pandas.merge(df1,df2,how="inner",on='PickID')
        dff=pandas.merge(dff,df3,how="inner",on='PickID')
        dff['sum_Distance']=dff.iloc[:,[2,4,6]].sum(axis=1)
        dff=dff.sort_values('sum_Distance')
        DF=DF.append(dff.iloc[[0],:])
#         for col in indf.columns[0:8]:
#             DF.at[i-1,col]=dff.at[0,col]

    #     matchcount = int(arcpy.GetCount_management("parcel_lyr")[0])
    #     if matchcount == 0:
    #         print('no features matched spatial and attribute criteria')
    #     else:
    #         print(matchcount)

    DF=DF.reset_index(drop=True)
    DF["TaxiTaskDest_Distance"]=df0["TaxiTaskDest_Distance"]
    DF.to_excel('result.xlsx',index=False)
except Exception as e:
    # If an error occurred, print line number and error message
    import traceback, sys
    tb = sys.exc_info()[2]
    print 'An error occured on line %i' % tb.tb_lineno
    print str(e)
