# Supplementary material for: Pick-up point recommendation strategy based on user incentive mechanism
Source: PeerJ Comput Sci. 2023 Nov 20;9:e1692. doi: 10.7717/peerj-cs.1692 (PMC10703052; doi:10.7717/peerj-cs.1692)
Supplement: Supplemental Information 1 — Part of the order information as experimental data. Use code to read the information and calculate the result. [file peerj-cs-09-1692-s001.zip › cs-88297-data/Raw Data.xlsx]

## Sheet: Sheet1
Order Time and Location Information Table on November 1, 2016
Start timestamp	End timestamp	Start Longitude	Starting latitude	Endpoint longitude	Endpoint latitude
1477964797	1477966507	104.095	30.704	104.089	30.6508
1477985585	1477987675	104.077	30.7674	104.064	30.5895
1478004952	1478006217	104.02	30.689	104.105	30.6639
1477989840	1477991065	104.036	30.6227	104.044	30.6823
1477958005	1477958577	104.116	30.6523	104.104	30.6951
1477997663	1477998786	104.059	30.6768	104	30.6769
1477958005	1477958577	104.116	30.6523	104.104	30.6951
1477958918	1477960167	104.109	30.6877	104.043	30.7172
1477960528	1477961815	104.038	30.7089	104.052	30.7663
1477962166	1477963634	104.055	30.7702	104.073	30.7021
1477964797	1477966507	104.095	30.704	104.089	30.6508
1477996654	1477997548	104.079	30.6522	104.059	30.6767
1477997663	1477998786	104.059	30.6768	104	30.6769
1477966147	1477967477	104.061	30.7285	104.08	30.6585
1477967857	1477969087	104.078	30.6584	104.079	30.6013
1477942946	1477943889	104.028	30.6317	104.066	30.6901
1478007721	1478008626	104.082	30.6538	104.091	30.6209
1477961471	1477962690	104.089	30.6909	104.056	30.6712
1477963587	1477965143	104.054	30.6721	104.066	30.7093
1477958723	1477959461	104.071	30.7163	104.057	30.6992
1477959777	1477960656	104.046	30.7055	104.068	30.6944
1477961471	1477962690	104.089	30.6909	104.056	30.6712
1477944786	1477945355	104.057	30.6939	104.077	30.6902
1478001315	1478002640	104.092	30.6843	104.011	30.6761
1478010616	1478011119	104.026	30.6928	104.05	30.6879
1477955865	1477958079	104.076	30.6881	104.142	30.6287
1477956823	1477957718	104.108	30.6884	104.14	30.6441
1477999540	1478001053	104.038	30.6805	104.089	30.6889
1478001315	1478002640	104.092	30.6843	104.011	30.6761
1477960545	1477962029	104.083	30.6107	104.05	30.6926
1477960545	1477962029	104.083	30.6107	104.05	30.6926
1477962463	1477962937	104.055	30.704	104.044	30.7175
1477975075	1477975708	104.055	30.7609	104.062	30.7224
1477976140	1477977822	104.065	30.7277	104.074	30.6546
1477976140	1477977822	104.065	30.7277	104.074	30.6546
1477978099	1477979059	104.072	30.6552	104.062	30.6427
1477950565	1477951299	104.07	30.7479	104.081	30.7049
1477951816	1477952229	104.054	30.7223	104.055	30.6946
1477950565	1477951299	104.07	30.7479	104.081	30.7049
1478009245	1478010914	103.993	30.6635	104.085	30.638
1477929936	1477930870	104.124	30.672	104.171	30.6323
1477988065	1477989792	104.144	30.6263	104.144	30.6728
1477968092	1477969885	104.093	30.5501	104.075	30.6656
1477955680	1477956764	104.084	30.6074	104.063	30.6539
1477958234	1477959510	104.048	30.6529	104.047	30.6271
1477991223	1477991827	104.045	30.7248	104.028	30.6957
1477991990	1477992664	104.026	30.6962	104.041	30.7104
1477992790	1477994029	104.042	30.7145	104.029	30.7443
1477987515	1477989702	104.065	30.6395	104.044	30.7106
1477989982	1477990590	104.047	30.7108	104.044	30.7361
1477965075	1477966667	104.052	30.6599	104.084	30.6115
1477958234	1477959510	104.048	30.6529	104.047	30.6271
1478003158	1478003770	104.071	30.6545	104.097	30.6517
1477966169	1477967632	104.034	30.686	104.167	30.6935
1478015640	1478016241	104.068	30.6546	104.048	30.6788
1478002951	1478003625	104.045	30.6936	104.025	30.7108
1478006803	1478007893	104.045	30.6205	104.092	30.6615
1478008283	1478009555	104.095	30.6647	104.006	30.6804
1478008283	1478009555	104.095	30.6647	104.006	30.6804
1477992505	1477995307	104.078	30.7032	104.057	30.7661
1477954716	1477956242	104.12	30.6024	104.087	30.6821
1477956653	1477957125	104.096	30.6888	104.122	30.6507
1477957550	1477958096	104.121	30.6508	104.113	30.6817
1477945676	1477946072	104.065	30.7125	104.08	30.6944
1477946952	1477947292	104.096	30.6986	104.08	30.6879
1477960900	1477962167	104.082	30.6866	104.063	30.6545
1477963399	1477963627	104.051	30.6913	104.04	30.702
1477964159	1477967695	104.047	30.7002	103.992	30.5446
1477948250	1477948685	104.073	30.6773	104.072	30.6571
1477949251	1477949509	104.092	30.6487	104.074	30.6568
1477950000	1477950953	104.074	30.6539	104.014	30.681
1477986999	1477988499	104.008	30.658	104.069	30.6708
1477988916	1477990688	104.064	30.6699	104.117	30.7445
1477976277	1477977167	104.096	30.6247	104.105	30.6608
1477977636	1477978392	104.119	30.6639	104.119	30.6444
1477978541	1477978910	104.12	30.6438	104.135	30.6631
1477979115	1477979923	104.137	30.6714	104.098	30.6792
1477983418	1477985150	104.14	30.6815	104.029	30.6309
1477980078	1477981105	104.101	30.6782	104.142	30.65
1477981602	1477982555	104.143	30.6551	104.136	30.6806
1477959219	1477960377	104.114	30.6694	104.087	30.6518
1477960900	1477962167	104.082	30.6866	104.063	30.6545
1478004714	1478005531	104.111	30.6698	104.119	30.6799
1478006492	1478007723	104.116	30.6774	104.041	30.6371
1478007999	1478008663	104.038	30.6373	104.059	30.6538
1478001958	1478003556	104.051	30.7438	104.088	30.6563
1478003796	1478004396	104.092	30.657	104.114	30.6679
1478004714	1478005531	104.111	30.6698	104.119	30.6799
1478014289	1478015059	104.096	30.6404	104.057	30.6558
1477998782	1477999195	104.076	30.7059	104.06	30.722
1478000073	1478000684	104.049	30.7238	104.019	30.7307
1477963546	1477964489	104.061	30.628	104.072	30.6554
1477964658	1477965074	104.074	30.6544	104.081	30.6443
1477994220	1477996065	104.014	30.6727	104.095	30.7046
1477996464	1477997311	104.097	30.707	104.135	30.6795
1477994551	1477996905	104.08	30.7587	104.066	30.5934
1478000732	1478002528	103.989	30.6073	104.083	30.6883
1478003277	1478004522	104.092	30.6783	104.117	30.6119
1477980253	1477981207	104.085	30.6854	104.025	30.6927
1477981486	1477983190	104.027	30.6882	104.113	30.7468
1477975569	1477976787	104.076	30.726	104.084	30.6823
1477977493	1477978509	104.09	30.6845	104.141	30.6422
1477978827	1477979932	104.137	30.6487	104.085	30.6824
1477989717	1477990288	104.11	30.7324	104.123	30.7243
1477991071	1477991701	104.118	30.7303	104.1	30.7172
1477992966	1477994055	104.109	30.7213	104.085	30.7588
1477973182	1477974535	104.126	30.6441	104.075	30.7236
1477975569	1477976787	104.076	30.726	104.084	30.6823
1478009190	1478009868	104.074	30.6858	104.043	30.707
1478010852	1478011698	104.046	30.7033	104.049	30.7557
1478004186	1478005584	104.055	30.7137	104.137	30.6673
1478006768	1478007683	104.141	30.6818	104.096	30.6835
1478004186	1478005584	104.055	30.7137	104.137	30.6673
1477951382	1477952303	104.101	30.6993	104.043	30.6849
1477952667	1477952952	104.042	30.6968	104.029	30.6829
1477953694	1477954769	104.025	30.6745	104.052	30.7211
1477965442	1477967080	104.092	30.7129	104.078	30.6533
1477955356	1477957505	104.063	30.7053	104.144	30.628
1477948909	1477949841	104.115	30.702	104.086	30.681
1477981939	1477984887	104.113	30.6981	104.025	30.63
1477957788	1477960781	104.145	30.6288	104.02	30.8412
1477961579	1477963339	104.02	30.8172	104.075	30.7142
1477963790	1477964226	104.078	30.7201	104.083	30.705
1477964337	1477964968	104.082	30.7041	104.076	30.7217
1477965442	1477967080	104.092	30.7129	104.078	30.6533
1477964776	1477967531	104.053	30.6363	104.079	30.791
1477974990	1477976314	104.066	30.7591	104.074	30.6855
1477986004	1477987833	104.056	30.6712	104.036	30.5782
1477963008	1477963803	104.05	30.6296	104.072	30.6552
1477964776	1477967531	104.053	30.6363	104.079	30.791
1477976758	1477977396	104.073	30.6866	104.07	30.6758
1477963024	1477964068	104.093	30.6408	104.084	30.6739
1477964207	1477965610	104.083	30.6746	104.18	30.6893
1477957937	1477959350	104.053	30.6024	104.063	30.6645
1477961099	1477962647	104.06	30.6689	104.091	30.641
1477968257	1477970191	104.113	30.7373	104.127	30.6632
1477971214	1477972104	104.117	30.6661	104.074	30.6863
1477972394	1477974358	104.063	30.6813	103.93	30.7812
1477967006	1477968054	104.125	30.6729	104.112	30.7348
1477968257	1477970191	104.113	30.7373	104.127	30.6632
1477972394	1477974358	104.063	30.6813	103.93	30.7812
1478010255	1478011819	104.112	30.6209	104.013	30.7048
1477999984	1478000817	104.103	30.6477	104.088	30.6779
1478001114	1478002500	104.087	30.6772	104.069	30.5893
1478014833	1478015459	104.05	30.6879	104.067	30.6666
1478015614	1478015964	104.071	30.6676	104.078	30.6593
1478003882	1478005319	104.054	30.603	104.101	30.6845
1478005782	1478006987	104.11	30.6723	104.066	30.6574
1478007723	1478009269	104.07	30.6586	104.141	30.6044
1478003882	1478005319	104.054	30.603	104.101	30.6845
1478005705	1478007475	104.078	30.6593	104.003	30.5703
1477971630	1477973012	104.031	30.6456	104.054	30.6683
1477972713	1477973284	104.048	30.6622	104.054	30.672
1477972713	1477973284	104.048	30.6622	104.054	30.672
1477972363	1477973956	104.041	30.66	104.075	30.6731
1477974667	1477975330	104.07	30.6759	104.048	30.6701
1477985706	1477988960	104.078	30.6881	104.021	30.6465
1477999142	1478000164	104.109	30.6278	104.108	30.6574
1477979460	1477980139	104.135	30.6798	104.11	30.6713
1477980516	1477982345	104.107	30.6709	104.076	30.6159
1477982796	1477984188	104.075	30.6133	104.055	30.6979
1477979460	1477980139	104.135	30.6798	104.11	30.6713
1477951580	1477952975	104.142	30.6822	104.067	30.6486
1477967682	1477968848	104.052	30.684	104.023	30.6467
1477969613	1477971324	104.013	30.6519	104.094	30.6611
1477971553	1477972015	104.097	30.6621	104.11	30.6761
1477972348	1477973598	104.116	30.6775	104.066	30.6641
1477982796	1477984188	104.075	30.6133	104.055	30.6979
1477984507	1477984879	104.059	30.6944	104.063	30.6876
1477985579	1477987443	104.074	30.6888	104.062	30.6568
1477985706	1477988960	104.078	30.6881	104.021	30.6465
1477972348	1477973598	104.116	30.6775	104.066	30.6641
1477974250	1477974671	104.067	30.6704	104.085	30.6617
1478006462	1478007100	104.018	30.7665	104.047	30.7242
1477964962	1477966258	104.04	30.6662	104.128	30.636
1477957296	1477960275	104.197	30.5667	104.041	30.6627
1477961787	1477962367	104.028	30.6868	104.052	30.6913
1477962742	1477963473	104.05	30.7035	104.029	30.6829
1477963909	1477964365	104.039	30.6783	104.043	30.6652
1477964962	1477966258	104.04	30.6662	104.128	30.636
1477993984	1477995518	104.06	30.6506	103.993	30.6823
1477980858	1477982856	104.05	30.6823	104.091	30.6415
1477977543	1477979998	103.863	30.6839	104.051	30.6926
1477993984	1477995518	104.06	30.6506	103.993	30.6823
1477965241	1477965928	104.063	30.6815	104.052	30.702
1477966331	1477967271	104.058	30.6954	104.062	30.67
1477967814	1477968268	104.048	30.6804	104.041	30.6661
1477968806	1477969155	104.04	30.6684	104.041	30.682
1477997924	1477998309	104.055	30.6729	104.053	30.6636
1477999452	1478000909	104.056	30.6631	104.097	30.7054
1477994493	1477995601	104.138	30.6728	104.104	30.6667
1477996039	1477996609	104.092	30.6672	104.081	30.6591
1477996775	1477997479	104.082	30.6602	104.06	30.6702
1477997924	1477998309	104.055	30.6729	104.053	30.6636
1477957943	1477959822	104.086	30.6895	104.14	30.6691
1477960652	1477961708	104.148	30.6769	104.128	30.636
1477957031	1477957655	104.046	30.6892	104.08	30.6913
1477957943	1477959822	104.086	30.6895	104.14	30.6691
1477973278	1477973895	104.042	30.7147	104.069	30.7113
1477973521	1477974800	104.051	30.7124	104.097	30.692
1477974317	1477976141	104.093	30.7061	104.164	30.6655
1477970043	1477971398	104.033	30.6714	104.073	30.7021
1477962211	1477963423	104.14	30.6388	104.099	30.6811
1477963914	1477964956	104.107	30.6808	104.072	30.6779
1477965241	1477965928	104.063	30.6815	104.052	30.702
1477991359	1477992191	104.099	30.6485	104.084	30.6608
1477992669	1477994261	104.08	30.6581	104.147	30.6772
1477961962	1477962549	104.042	30.7066	104.041	30.7396
1478000800	1478001825	104.004	30.6704	104.114	30.6693
1477997162	1477998495	104.045	30.7614	103.997	30.7047
1477961962	1477962549	104.042	30.7066	104.041	30.7396
1478000800	1478001825	104.004	30.6704	104.114	30.6693
1478002415	1478003876	104.108	30.6672	104.067	30.6667
1478003995	1478004729	104.066	30.666	104.047	30.6916
1478005091	1478005964	104.05	30.6937	104.08	30.7591
1478005091	1478005964	104.05	30.6937	104.08	30.7591
1478004502	1478006460	104.004	30.6517	104.128	30.6545
1478006851	1478007472	104.117	30.654	104.094	30.6559
1478007860	1478008291	104.103	30.6569	104.101	30.6702
1478008604	1478009631	104.104	30.6693	104.051	30.6778
1477956848	1477958407	104.046	30.6912	104.076	30.6606
1477958828	1477960694	104.082	30.6586	104.001	30.6537
1478008604	1478009631	104.104	30.6693	104.051	30.6778
1478010544	1478010842	104.042	30.6878	104.058	30.6873
1477955383	1477955739	104.059	30.6867	104.041	30.6661
1477956848	1477958407	104.046	30.6912	104.076	30.6606
1477962933	1477964171	104.114	30.6992	104.025	30.6988
1478008222	1478010296	104.087	30.6542	104.049	30.5263
1477999775	1478001841	104.055	30.5753	104.045	30.6992
1477999775	1478001841	104.055	30.5753	104.045	30.6992
1478002448	1478003235	104.041	30.6958	104.05	30.6615
1478003732	1478004192	104.06	30.6591	104.075	30.6515
1478004580	1478006566	104.071	30.6558	104.126	30.6029
1478011469	1478014030	104.062	30.5126	104.079	30.6692
1478013640	1478014692	104.067	30.6556	104.114	30.6734
1477934650	1477935330	104.088	30.6389	104.082	30.6582
1477972041	1477972628	104.132	30.6815	104.107	30.6808
1477975309	1477976472	104.127	30.6634	104.09	30.611
1477998631	1478000905	104.023	30.6812	104.077	30.6881
1477996853	1477997975	104.045	30.7426	104.028	30.6846
1477985671	1477987038	104.042	30.6236	104.066	30.6844
1477998657	1477999767	104.004	30.6765	104.066	30.7099
1477976142	1477977659	104.063	30.7389	104.042	30.6601
1477978180	1477978521	104.051	30.6596	104.05	30.6677
1477978899	1477979893	104.061	30.6669	104.072	30.6922
1477957029	1477958057	104.047	30.7083	104.062	30.6705
1477966225	1477967440	104.036	30.7144	104.108	30.7611
1477980571	1477982049	104.073	30.6968	104.054	30.6339
1477987389	1477988649	104.072	30.6727	104.044	30.6405
1477989139	1477990545	104.045	30.6517	103.964	30.6916
1477958458	1477959197	104.056	30.6695	104.083	30.6562
1477959498	1477960925	104.082	30.6563	104.06	30.6821
1477961335	1477962563	104.063	30.6836	104.113	30.672
1477961335	1477962563	104.063	30.6836	104.113	30.672
1477962704	1477963670	104.111	30.6718	104.069	30.7044
1477963927	1477965009	104.065	30.7028	104.016	30.7007
1477972144	1477973159	103.996	30.6507	104.062	30.7269
1477974048	1477974616	104.062	30.7315	104.082	30.704
1477974743	1477975807	104.082	30.7041	104.062	30.7324
1477974989	1477975564	104.082	30.7041	104.06	30.7223
1477959783	1477961509	104.169	30.7155	104.109	30.6749
1477961932	1477962361	104.106	30.6903	104.107	30.6993
1477990872	1477993569	104.184	30.5739	104.077	30.6648
1477961932	1477962361	104.106	30.6903	104.107	30.6993
1477962824	1477964408	104.114	30.6993	104.078	30.6533
1477989869	1477991927	104.077	30.6647	104.047	30.6914
1477990826	1477992415	104.063	30.6669	104.043	30.7042
1477993147	1477994217	104.054	30.6949	104.057	30.6682
1477987102	1477987974	104.105	30.6397	104.078	30.6659
1477989564	1477989717	104.086	30.6606	104.082	30.6639
1477989869	1477991927	104.077	30.6647	104.047	30.6914
1477994492	1477995080	104.062	30.6732	104.074	30.6899
1477995244	1477996103	104.074	30.6895	104.097	30.7104
1477996447	1477997969	104.095	30.7128	104.092	30.6234
1477956834	1477957552	104.082	30.665	104.108	30.6673
1477957892	1477958382	104.111	30.6682	104.12	30.6587
1478004955	1478005504	104.091	30.6424	104.099	30.6598
1478005830	1478006909	104.106	30.659	104.147	30.6574
1477959746	1477960603	104.124	30.6434	104.099	30.6622
1477959795	1477961033	104.125	30.6448	104.099	30.6811
1477961529	1477961804	104.101	30.678	104.101	30.6621
1477979871	1477980761	104.089	30.6889	104.061	30.6824
1477979871	1477980761	104.089	30.6889	104.061	30.6824
1477972875	1477974274	104.079	30.6535	104.112	30.6727
1477974477	1477975256	104.111	30.6754	104.072	30.6535
1477976045	1477977858	104.071	30.6545	103.997	30.6731
1477976045	1477977858	104.071	30.6545	103.997	30.6731
1478011696	1478012964	104.087	30.6773	104.01	30.6723
1478006752	1478008111	104.042	30.6999	104.144	30.6728
1478008545	1478008985	104.126	30.6711	104.11	30.6861
1478008545	1478008985	104.126	30.6711	104.11	30.6861
1478009997	1478010319	104.11	30.6716	104.097	30.6658
1478010561	1478010803	104.084	30.6723	104.069	30.6791
1478011039	1478011622	104.062	30.6815	104.088	30.6779
1478011696	1478012964	104.087	30.6773	104.01	30.6723
1477940303	1477941150	104.085	30.6492	104.102	30.6834
1477957026	1477959834	103.944	30.7655	104.108	30.6482
1477960341	1477961177	104.115	30.642	104.072	30.6559
1477961714	1477963285	104.066	30.6574	104.087	30.5885
1477967617	1477970404	104.079	30.5262	104.054	30.6591
1477969874	1477971480	104.062	30.6476	104.067	30.6949
1477972785	1477973670	104.047	30.7205	103.991	30.7049
1477961714	1477963285	104.066	30.6574	104.087	30.5885
1477972785	1477973670	104.047	30.7205	103.991	30.7049
1477981124	1477983314	103.979	30.6568	104.089	30.648
1477983492	1477983511	104.067	30.6542	104.03	30.8783
1477985321	1477985333	104.067	30.6547	104.03	30.8783
1477987515	1477988768	104.058	30.6728	104.094	30.7139
1477983222	1477983852	104.109	30.6588	104.092	30.6791
1477984143	1477985258	104.09	30.6787	104.072	30.7028
1477985786	1477987040	104.076	30.7024	104.043	30.6835
1477979820	1477980572	104.027	30.7557	104.049	30.714
1477980972	1477982829	104.045	30.7017	104.106	30.6597
1477983222	1477983852	104.109	30.6588	104.092	30.6791
1477983604	1477983967	104.09	30.6708	104.11	30.6713
1477960105	1477961445	104.129	30.6187	104.08	30.6581
1477982510	1477983005	104.068	30.6726	104.083	30.6745
1477987317	1477988102	104.056	30.6737	104.081	30.6619
1477988616	1477990410	104.074	30.6659	104.142	30.6287
1477981743	1477982943	104.129	30.6157	104.096	30.6628
1477983366	1477984123	104.097	30.6622	104.105	30.6951
1477983366	1477984123	104.097	30.6622	104.105	30.6951
1477985407	1477987138	104.085	30.6945	104.047	30.6792
1477987110	1477988760	104.056	30.665	104.102	30.6184
1478004297	1478005110	104.069	30.6611	104.041	30.6554
1477985586	1477986981	104.109	30.6392	104.053	30.6636
1477987110	1477988760	104.056	30.665	104.102	30.6184
1477970025	1477971079	103.97	30.6737	104.055	30.6565
1477989453	1477990182	104.146	30.6494	104.12	30.6587
1477990747	1477992211	104.1	30.6579	104.046	30.6833
1478004968	1478007447	104.045	30.5894	104.087	30.6936
1478008367	1478009141	104.073	30.6947	104.09	30.6572
1478008367	1478009141	104.073	30.6947	104.09	30.6572
1478009365	1478010537	104.086	30.6548	104.109	30.6882
1478009795	1478010316	104.085	30.6539	104.1	30.6824
1477990747	1477992211	104.1	30.6579	104.046	30.6833
1477992858	1477993892	104.043	30.6789	104.013	30.6879
1477998868	1478000059	104.103	30.6809	104.084	30.6413
1477996516	1477997348	104.164	30.6886	104.131	30.6827
1477965893	1477966970	104.053	30.7589	104.08	30.6885
1477982152	1477983602	104.14	30.6287	104.077	30.6616
1477977826	1477978327	104.05	30.6446	104.057	30.6571
1477979100	1477979836	104.054	30.6684	104.07	30.6529
1478001050	1478001883	104.031	30.6952	104.06	30.6538
1477982152	1477983602	104.14	30.6287	104.077	30.6616
1477983865	1477985547	104.08	30.6628	104.023	30.7022
1477985845	1477987455	104.019	30.7024	104.097	30.7089
1477965228	1477966366	104.154	30.6452	104.099	30.6678
1477966614	1477967559	104.1	30.6656	104.143	30.6282
1477967926	1477968633	104.139	30.6286	104.118	30.6601
1477969180	1477969937	104.123	30.6554	104.08	30.6941
1477985845	1477987455	104.019	30.7024	104.097	30.7089
1477996594	1477997097	104.097	30.7033	104.069	30.719
1477997426	1477998146	104.061	30.7213	104.103	30.7153
1477969180	1477969937	104.123	30.6554	104.08	30.6941
1477970266	1477971011	104.09	30.6868	104.073	30.6853
1477971298	1477971884	104.07	30.6828	104.071	30.6685
1477972295	1477973765	104.062	30.6671	104.003	30.6329
1477997426	1477998146	104.061	30.7213	104.103	30.7153
1477998433	1477999029	104.103	30.713	104.067	30.7197
1477999705	1478000796	104.077	30.7162	104.013	30.7174
1478001050	1478001883	104.031	30.6952	104.06	30.6538
1477970953	1477971609	104.161	30.7022	104.101	30.6845
1477972503	1477974167	104.094	30.6759	104.067	30.5431
1477972503	1477974167	104.094	30.6759	104.067	30.5431
1477976789	1477978442	104.098	30.7587	104.081	30.674
1477979116	1477979566	104.083	30.6823	104.073	30.6629
1477970584	1477971060	104.072	30.6663	104.06	30.6601
1477971327	1477972778	104.056	30.663	104.095	30.5924
1478006562	1478008439	104.074	30.6863	104.077	30.6142
1478012637	1478013443	104.009	30.6723	104.065	30.6743
1478013701	1478014378	104.066	30.6735	104.059	30.6949
1478015104	1478015513	104.054	30.6922	104.043	30.7095
1478015909	1478016508	104.049	30.7182	104.102	30.7113
1477990499	1477991719	104.077	30.6197	104.067	30.6668
1477991976	1477992680	104.07	30.6674	104.034	30.6804
1477967199	1477967830	104.038	30.7126	104.042	30.6846
1477968183	1477969108	104.041	30.6852	104.073	30.6602
1477958450	1477960118	104.082	30.6418	104.077	30.6881
1477960921	1477961641	104.082	30.6866	104.078	30.6659
1477955343	1477956977	104.114	30.592	104.078	30.6653
1477957465	1477958201	104.087	30.6713	104.08	30.6423
1477947958	1477948807	104.046	30.6205	103.824	30.8515
1477949128	1477950477	104.046	30.6937	103.957	30.5713
1477944840	1477946012	104.049	30.6535	103.959	30.5794
1477962090	1477963153	104.078	30.67	104.079	30.6396
1477991082	1477993533	104.074	30.6436	104.087	30.6896
1477994818	1477997221	104.073	30.6881	104.057	30.7661
1477981335	1477983722	104.185	30.6515	103.979	30.65
1477936837	1477937216	104.057	30.6913	104.048	30.7124
1477938135	1477939342	104.045	30.7133	104.086	30.662
1477939515	1477940399	104.091	30.6619	103.973	30.6723
1477950427	1477951488	104.153	30.6321	104.075	30.6451
1477935904	1477936497	104.023	30.6265	104.057	30.6944
1477950427	1477951488	104.153	30.6321	104.075	30.6451
1477981574	1477982182	104.043	30.6834	104.016	30.6914
1477982817	1477984654	104.016	30.6975	104.024	30.7771
1478012783	1478013561	104.089	30.6929	104.057	30.647
1478013800	1478014242	104.059	30.6458	104.069	30.6544
1478007640	1478009158	104.032	30.7183	104.078	30.6533
1478009328	1478009768	104.079	30.658	104.092	30.6423
1478011379	1478012349	104.102	30.6373	104.097	30.7101
1478007640	1478009158	104.032	30.7183	104.078	30.6533
1478000977	1478002671	103.974	30.7512	104.048	30.6827
1478002800	1478003776	104.049	30.6836	104.055	30.7121
1478002911	1478003808	104.049	30.6837	104.056	30.7122
1478003394	1478004878	104.043	30.7037	104.015	30.7675
1477931778	1477933109	104.106	30.6814	104.044	30.6928
1477962103	1477963748	104.019	30.6976	104.08	30.6594
1477962155	1477963073	104.06	30.7208	104.028	30.7164
1477978144	1477980999	104.137	30.6712	104.117	30.6443
1477981136	1477981531	104.062	30.7231	104.052	30.7336
1477960034	1477961846	104.061	30.7609	104.05	30.6929
1478009074	1478009814	104.092	30.7027	104.116	30.7149
1477955986	1477957335	104.159	30.7428	104.116	30.7445
1477978144	1477980999	104.137	30.6712	104.117	30.6443
1477970349	1477971150	104.087	30.6369	104.085	30.6619
1477971297	1477971886	104.087	30.6613	104.069	30.6547
1478006487	1478008145	104.006	30.6521	104.097	30.7054
1477962187	1477963373	104.044	30.6858	104.059	30.6454
1477932208	1477933302	104.09	30.6493	104.097	30.7058
1477996255	1477999151	104.184	30.6558	104.059	30.7212
1478002788	1478004045	104.064	30.7659	104.073	30.7021
1478004593	1478005487	104.07	30.712	104.05	30.7592
1477932208	1477933302	104.09	30.6493	104.097	30.7058
1477989997	1477991687	104.048	30.6166	104.11	30.6563
1477991831	1477992557	104.107	30.6574	104.104	30.6164
1478008522	1478010461	104.03	30.75	104.029	30.6755
1478010803	1478011215	104.027	30.6726	104.047	30.6542
1478011361	1478011731	104.051	30.6584	104.055	30.6496
1477996255	1477999151	104.184	30.6558	104.059	30.7212
1478000695	1478002094	104.067	30.6955	104.06	30.7588
1478004593	1478005487	104.07	30.712	104.05	30.7592
1478012801	1478013364	104.083	30.6393	104.108	30.6618
1478013576	1478013707	104.099	30.6679	104.094	30.6694
1478013968	1478015296	104.1	30.6693	104.115	30.6197
1478006942	1478008285	104.06	30.5741	104.082	30.6604
1478008613	1478009066	104.083	30.6658	104.074	30.6863
1477985110	1477986738	104.094	30.7111	103.986	30.6256
1477970364	1477972289	104.049	30.6443	104.146	30.7327
1478008613	1478009066	104.083	30.6658	104.074	30.6863
1478009426	1478009900	104.074	30.6948	104.08	30.7202
1478000245	1478002097	104.079	30.6535	104.145	30.5932
1477955285	1477956085	104.1	30.7141	104.075	30.6707
1477956318	1477956767	104.077	30.6682	104.075	30.6451
1477977651	1477978811	104.017	30.6839	104.066	30.6704
1477979447	1477981600	104.066	30.6651	104.172	30.696
1477982800	1477984340	104.174	30.7003	104.053	30.685
1477984647	1477985186	104.053	30.6849	104.049	30.7109
1477986134	1477986642	104.05	30.7046	104.066	30.7099
1477987120	1477988823	104.07	30.7102	104.031	30.6507
1477973578	1477974557	104.043	30.695	104.044	30.638
1477979447	1477981600	104.066	30.6651	104.172	30.696
1477982800	1477984340	104.174	30.7003	104.053	30.685
1478003919	1478006341	104	30.6018	104.126	30.7728
1478008420	1478010510	104.167	30.7964	104.073	30.6635
1478010809	1478011666	104.077	30.6588	104.024	30.6641
1477987120	1477988823	104.07	30.7102	104.031	30.6507
1478001702	1478002019	104.041	30.684	104.04	30.6704
1478002360	1478003746	104.043	30.6685	104	30.6015
1478014065	1478014851	104.08	30.6207	104.096	30.6793
1478015260	1478015577	104.092	30.6844	104.089	30.7006
1477958081	1477958794	104.135	30.663	104.106	30.6548
1477956592	1477957741	104.118	30.6258	104.128	30.6586
1477958081	1477958794	104.135	30.663	104.106	30.6548
1477990095	1477991376	104.117	30.6228	104.11	30.6713
1477991731	1477994019	104.107	30.6706	104.042	30.6552
1477989772	1477990740	104.093	30.6885	104.144	30.6806
1477995021	1477996213	104.015	30.6881	104.058	30.6739
1477996644	1477997582	104.053	30.6776	104.079	30.7006
1477998374	1477998990	104.092	30.7072	104.096	30.6907
1477992801	1477994422	104.18	30.6894	104.008	30.6806
1477974235	1477976201	104.054	30.6004	104.116	30.6996
1477979159	1477980736	104.055	30.6395	104.09	30.6926
1477982009	1477982913	104.095	30.6888	104.089	30.6479
1478004077	1478004824	104.076	30.6537	104.102	30.6838
1478005063	1478006086	104.096	30.6801	104.07	30.7166
1477976537	1477977233	104.113	30.7031	104.079	30.6922
1477977758	1477978737	104.098	30.6924	104.066	30.6431
1477979159	1477980736	104.055	30.6395	104.09	30.6926
1477965730	1477966697	104.064	30.7236	104.042	30.7055
1477967154	1477968530	104.044	30.7108	104.04	30.6624
1477988253	1477990266	104.113	30.6642	103.971	30.7586
1477964625	1477965225	104.071	30.7521	104.072	30.7158
1477969656	1477970096	104.049	30.6534	104.062	30.6427
1478005063	1478006086	104.096	30.6801	104.07	30.7166
1477962473	1477964834	104.166	30.6825	104.048	30.6545
1478003341	1478005541	104.173	30.6952	104.075	30.6512
1478005756	1478006852	104.073	30.655	104.027	30.629
1478003341	1478005541	104.173	30.6952	104.075	30.6512
1477967899	1477968904	104.147	30.6887	104.111	30.6838
1477969198	1477969587	104.11	30.6895	104.094	30.6892
1477970016	1477970799	104.107	30.6808	104.162	30.6627
1477977517	1477978181	104.173	30.6911	104.104	30.7134
1477978790	1477980495	104.099	30.7156	103.997	30.7559
1477976014	1477977256	104.055	30.6571	104.049	30.7136
1477991283	1477993279	103.947	30.6475	104.044	30.6878
1477993669	1477994913	104.045	30.6931	103.991	30.6581
1478006776	1478007403	104.051	30.6317	104.068	30.6552
1477980851	1477982471	103.994	30.6615	104.07	30.6758
1477983124	1477986840	104.06	30.6751	103.924	30.5745
1477976014	1477977256	104.055	30.6571	104.049	30.7136
1477977655	1477978013	104.052	30.7062	104.037	30.6997
1477991138	1477994156	104.053	30.6557	104.054	30.6019
1477988160	1477989964	104.067	30.5513	104.053	30.6536
1478009100	1478010396	103.997	30.6491	104.045	30.6886
1478010576	1478010985	104.047	30.694	104.081	30.688
1478011419	1478011818	104.093	30.6813	104.103	30.7003
1478012167	1478013096	104.107	30.701	104.061	30.7672
1477958774	1477960260	104.053	30.7113	104.053	30.67
1477961301	1477961994	104.054	30.6775	104.063	30.6622
1478003267	1478003748	104.045	30.7015	104.03	30.7132
1478004099	1478005186	104.04	30.7198	104.158	30.6486
1478012167	1478013096	104.107	30.701	104.061	30.7672
1478013697	1478015973	104.062	30.7609	104.057	30.6043
1477994595	1477996638	104.035	30.719	104.072	30.6571
1477997109	1477998818	104.073	30.6571	104.024	30.6387
1477964585	1477967551	103.851	30.6883	104.054	30.7271
1477968296	1477971850	104.049	30.727	104.055	30.615
1477991007	1477992464	104.072	30.6141	104.078	30.6737
1477992578	1477993878	104.077	30.6724	104.035	30.721
1477968296	1477971850	104.049	30.727	104.055	30.615
1477982799	1477983930	104.074	30.6544	104.089	30.6803
1477984301	1477985716	104.095	30.6792	104.083	30.6114
1477980472	1477981893	104.103	30.5973	104.079	30.6524
1477982799	1477983930	104.074	30.6544	104.089	30.6803
1477943263	1477945044	104.046	30.7005	103.84	30.6988
1477990242	1477990890	104.081	30.6521	104.101	30.6601
1478008066	1478008576	104.082	30.6564	104.06	30.6838
1477991226	1477992344	104.098	30.6584	104.074	30.6863
1477992622	1477993676	104.076	30.6857	104.052	30.6643
1477993895	1477998702	104.052	30.6649	103.96	30.5747
1478009034	1478010053	104.05	30.6913	104.094	30.7121
1478010077	1478011411	104.068	30.5862	104.091	30.6575
1478011627	1478011994	104.084	30.6586	104.042	30.6665
1478012266	1478013109	104.046	30.6695	104.09	30.6822
1477934274	1477935375	104.093	30.6453	104.083	30.683
1477935989	1477937050	104.045	30.6742	104.115	30.6629
1478012266	1478013109	104.046	30.6695	104.09	30.6822
1478013252	1478013728	104.087	30.6822	104.114	30.6991
1478014114	1478014643	104.096	30.6887	104.038	30.7081
1478014896	1478015625	104.045	30.6973	104.005	30.6977
1477935989	1477937050	104.045	30.6742	104.115	30.6629
1477937940	1477939120	104.084	30.6471	104.166	30.7168
1477932367	1477933355	104.002	30.6624	104.105	30.6435
1477976695	1477978534	104.07	30.6903	103.956	30.5703
1477973239	1477975111	103.952	30.7828	104.074	30.6973
1477963767	1477966647	103.947	30.5938	104.076	30.6959
1477967161	1477968212	104.074	30.6903	104.042	30.7096
1477968610	1477969758	104.04	30.7124	104.061	30.7592
1477993214	1477995382	104.07	30.6004	104.104	30.7052
1477995435	1477996175	104.116	30.6992	104.088	30.7107
1477996661	1477997773	104.082	30.7041	104.045	30.6932
1477998642	1478000193	104.048	30.7075	104.089	30.758
1477932389	1477934237	104.08	30.5237	104.124	30.6761
1477934949	1477936265	104.112	30.6466	104.019	30.6677
1478012498	1478013887	104.056	30.7551	104.17	30.6443
1478014436	1478015629	104.177	30.656	104.108	30.6996
1477941313	1477942486	104.034	30.6799	104.092	30.6848
1478009836	1478011688	104.03	30.6354	104.147	30.6891
1478005017	1478005650	104.077	30.6302	104.075	30.6657
1478005767	1478006497	104.074	30.6661	104.044	30.6797
1478007537	1478008880	104.048	30.6778	104.026	30.6428
1477971665	1477972992	104.096	30.6216	104.041	30.67
1477956856	1477957922	104.101	30.6372	104.071	30.6534
1477963387	1477964724	104.055	30.6033	104.047	30.6542
1477991973	1477993202	104.014	30.6929	104.105	30.7208
1477971665	1477972992	104.096	30.6216	104.041	30.67
1477994531	1477994962	104.091	30.7225	104.114	30.7112
1477995543	1477997883	104.118	30.7224	104.199	30.5727
1478007865	1478008885	104.106	30.6746	104.056	30.6295
1478000844	1478000868	104.067	30.6526	104.112	30.6877
1477972565	1477974163	104.059	30.5689	104.07	30.6537
1477974520	1477975803	104.072	30.6536	103.999	30.6702
1477982859	1477984354	104.101	30.603	104.091	30.6542
1477985538	1477986741	104.117	30.6503	104.074	30.6863
1477991118	1477992635	104.104	30.7118	104.047	30.7503
1477993050	1477994081	104.041	30.7526	104.06	30.713
1477989308	1477990245	104.078	30.6881	104.129	30.7136
1477994908	1477995817	104.046	30.7147	104.026	30.6938
1477943543	1477944220	104.087	30.6373	104.08	30.6689
1477998627	1478000006	104.053	30.7752	104.09	30.6926
1478000504	1478000865	104.09	30.683	104.093	30.6706
1477943543	1477944220	104.087	30.6373	104.08	30.6689
1478001755	1478003209	104.073	30.6822	104.078	30.8101
1478004453	1478005736	104.067	30.7576	104.156	30.6394
1477961819	1477963218	104.072	30.6229	104.08	30.6593
1477964402	1477965999	104.104	30.6459	103.985	30.6829
1477966322	1477968203	103.986	30.6784	104.061	30.6481
1477972096	1477974736	104.043	30.686	103.945	30.6028
1477992590	1477994531	104.118	30.7615	104.02	30.689
1477930443	1477931448	104.121	30.6508	104.1	30.7141
1478007798	1478008878	104.112	30.6653	104.056	30.704
1478009255	1478009775	104.045	30.7015	104.028	30.7301
1478006746	1478007608	104.121	30.628	104.114	30.6678
1478007798	1478008878	104.112	30.6653	104.056	30.704
1478001569	1478002977	104.069	30.6665	104.142	30.6287
1477998914	1478001007	103.981	30.6444	104.062	30.67
1478001569	1478002977	104.069	30.6665	104.142	30.6287
1477931765	1477934601	104.037	30.7184	104.281	30.5612
1477996902	1478000776	104.029	30.7303	104.007	30.643
1477971884	1477973780	104.109	30.5917	104.074	30.6973
1477974451	1477975990	104.074	30.6959	104.058	30.6225
1477961399	1477962166	104.104	30.6559	104.08	30.6582
1477962606	1477962915	104.088	30.6651	104.087	30.6577
1477963434	1477963837	104.092	30.6568	104.093	30.6453
1477964090	1477966473	104.091	30.6424	104.035	30.721
1477988649	1477989872	104.099	30.6343	104.101	30.6784
1477959960	1477961101	104.113	30.6992	104.11	30.651
1477961399	1477962166	104.104	30.6559	104.08	30.6582
1477981815	1477983387	104.103	30.6267	104.07	30.664
1477983573	1477984045	104.073	30.6633	104.084	30.6688
1477964090	1477966473	104.091	30.6424	104.035	30.721
1477967889	1477969501	104.033	30.7033	104.088	30.6476
1477983573	1477984045	104.073	30.6633	104.084	30.6688
1477984399	1477985231	104.079	30.6692	104.092	30.7072
1477985809	1477987272	104.094	30.703	104.161	30.6266
1478007370	1478010042	104.033	30.6338	104.033	30.674
1478010307	1478010990	104.049	30.6295	104.044	30.674
1478011468	1478012397	104.057	30.6795	104.099	30.7075
1477991430	1477991686	104.103	30.7136	104.113	30.7164
1477992067	1477993350	104.113	30.7164	104.07	30.6758
1477993580	1477994114	104.072	30.6727	104.058	30.6612
1477994346	1477995184	104.061	30.6576	104.058	30.6246
1477994346	1477995184	104.061	30.6576	104.058	30.6246
1477967951	1477971852	103.859	30.7823	104.061	30.6539
1477981575	1477982446	104.05	30.6444	104.049	30.6774
1477983110	1477983503	104.054	30.6949	104.067	30.688
1477977947	1477979853	104.078	30.6881	104.066	30.5898
1478011080	1478014995	103.972	30.7597	104.127	30.6029
1478015169	1478016189	104.056	30.6734	104.105	30.6404
1477973869	1477974894	104.071	30.6573	104.164	30.6655
1477984998	1477987529	104.077	30.6744	104.052	30.5787
1477999852	1478000113	104.115	30.715	104.104	30.7142
1478000311	1478001294	104.104	30.7155	104.148	30.7503
1477962341	1477963681	104.066	30.6434	104.112	30.6653
1477964049	1477964762	104.13	30.6665	104.097	30.6621
1477965430	1477966120	104.111	30.6532	104.08	30.6517
1477975123	1477976259	104.081	30.6878	104.107	30.629
1477967365	1477968579	104.084	30.6819	104.08	30.7587
1477987382	1477989427	104.133	30.6171	104.085	30.6668
1477990126	1477992291	104.078	30.6655	104.126	30.6034
1477953736	1477955014	104.081	30.6703	104.077	30.5526
1477969212	1477970914	104.083	30.7542	104.074	30.6863
1477997042	1477999350	104.081	30.6562	103.955	30.5746
1478005606	1478006286	104.07	30.6654	104.084	30.6354
1478003023	1478005197	104.136	30.794	104.065	30.6702
1477994923	1477996221	104.089	30.6584	104.122	30.7193
1477996552	1477997654	104.119	30.7153	104.192	30.7288
1477997956	1477999020	104.192	30.729	104.113	30.7164
1477999433	1478000271	104.106	30.7191	104.072	30.7082
1478001158	1478002386	104.074	30.7022	104.071	30.6903
1477959211	1477960789	104.029	30.6302	104.104	30.7053
1477961324	1477961799	104.096	30.6994	104.115	30.6858
1477961994	1477962406	104.11	30.6895	104.094	30.6813
1477961994	1477962406	104.11	30.6895	104.094	30.6813
1477962706	1477965304	104.095	30.6803	103.958	30.6833
1477989587	1477991982	103.954	30.6317	104.07	30.6561
1478001158	1478002386	104.074	30.7022	104.071	30.6903
1478003032	1478005383	104.082	30.6782	104.059	30.6149
1478003366	1478004798	104.074	30.6735	104.061	30.6352
1478003877	1478006948	104.07	30.664	103.983	30.5983
1477966799	1477968594	104.164	30.6285	104.053	30.656
1477968720	1477969927	104.058	30.6549	104.105	30.6233
1477970346	1477970988	104.103	30.6251	104.117	30.6807
1477971226	1477971825	104.119	30.682	104.119	30.6609
1477963898	1477964879	104.076	30.6881	104.052	30.6676
1477965292	1477966915	104.053	30.6669	103.962	30.6767
1477972592	1477974445	104.053	30.5913	104.021	30.6457
1477984588	1477985871	104.077	30.6902	104.093	30.6426
1477986125	1477987026	104.094	30.6425	104.074	30.6599
1477981171	1477983161	104.089	30.533	104.095	30.6675
1477965292	1477966915	104.053	30.6669	103.962	30.6767
1478002837	1478005092	104.11	30.6861	104.003	30.5702
1478007779	1478009523	103.995	30.5729	104.077	30.6569
1478009726	1478011823	104.073	30.6549	104.007	30.57
1477997079	1477998245	104.071	30.655	104.115	30.6807
1477994294	1477996378	104.033	30.5598	104.072	30.6536
1477997079	1477998245	104.071	30.655	104.115	30.6807
1477972740	1477974000	104.045	30.6738	104.059	30.6205
1477971091	1477972520	104.065	30.6207	104.049	30.6697
1477972740	1477974000	104.045	30.6738	104.059	30.6205
1477995537	1477997577	104.027	30.7025	104.423	30.8575
1477991890	1477994293	104.104	30.6316	104.034	30.7107
1478000220	1478001411	104.112	30.7153	104.01	30.6998
1477982855	1477983870	104.031	30.7273	104.08	30.7141
1477984322	1477985933	104.078	30.7146	104.205	30.629
1477964290	1477965941	104.025	30.7198	104.198	30.7057
1477977636	1477979236	104.048	30.5536	104.065	30.665
1477980091	1477980873	104.07	30.6726	104.077	30.6884
1477981082	1477982466	104.077	30.6881	104.031	30.7274
1477982855	1477983870	104.031	30.7273	104.08	30.7141
1477970852	1477971848	104.116	30.6613	104.078	30.6653
1477997391	1477998632	104.066	30.6497	104.029	30.6775
1477999247	1477999983	104.038	30.6812	104.044	30.7028
1478000397	1478001924	104.035	30.7052	104.097	30.7103
1477988280	1477989879	104.015	30.6375	104.072	30.6571
1477990172	1477991108	104.074	30.6545	104.059	30.6699
1477977737	1477980874	104.051	30.5163	104.073	30.7021
1477982585	1477983721	104.095	30.7051	104.039	30.6864
1477995241	1477997013	104.029	30.604	104.066	30.6542
1477997391	1477998632	104.066	30.6497	104.029	30.6775
1478000397	1478001924	104.035	30.7052	104.097	30.7103
1477966918	1477969206	104.147	30.7986	104.072	30.6245
1477990172	1477991108	104.074	30.6545	104.059	30.6699
1477991259	1477992426	104.059	30.6722	104.076	30.6191
1477931441	1477932965	104.107	30.638	104.065	30.5446
1478000901	1478002218	104.082	30.6826	104.019	30.6771
1478013492	1478013966	104.075	30.6444	104.094	30.661
1478014399	1478015689	104.084	30.6615	104.1	30.6213
1477998897	1478000071	104.057	30.6446	104.074	30.6863
1478000901	1478002218	104.082	30.6826	104.019	30.6771
1478011256	1478012906	104.009	30.661	104.086	30.6386
1477979626	1477981057	104.061	30.6619	103.935	30.6895
1477966560	1477968267	104.149	30.6188	104.069	30.6539
1477969180	1477969796	104.069	30.6527	104.063	30.6645
1477990123	1477991795	104.071	30.6905	104.027	30.6278
1477969180	1477969796	104.069	30.6527	104.063	30.6645
1477970486	1477971916	104.062	30.6644	104.12	30.6626
1477972185	1477973333	104.12	30.6627	104.146	30.6066
1477974467	1477976196	104.124	30.6154	104.026	30.6983
1477982180	1477983849	103.945	30.684	104.056	30.6788
1477983988	1477984453	104.054	30.6748	104.059	30.6674
1477984918	1477986901	104.057	30.6713	104.145	30.6506
1477987450	1477989621	104.148	30.6627	104.076	30.6959
1477990123	1477991795	104.071	30.6905	104.027	30.6278
1477976664	1477977359	104.023	30.7033	104.05	30.7448
1477978168	1477979494	104.038	30.7187	104.062	30.6665
1477979626	1477981057	104.061	30.6619	103.935	30.6895
1477956656	1477959106	103.97	30.6132	104.094	30.6892
1477960589	1477961912	104.114	30.7112	104.039	30.7021
1477956656	1477959106	103.97	30.6132	104.094	30.6892
1477931418	1477932912	104.083	30.6616	104.041	30.602
1477968384	1477968881	104.1	30.6476	104.117	30.6584
1477969079	1477970410	104.117	30.661	104.063	30.6645
1477991800	1477993037	104.076	30.657	104.069	30.6597
1477993154	1477994348	104.062	30.6636	104.085	30.6465
1477969079	1477970410	104.117	30.661	104.063	30.6645
1477971000	1477971625	104.074	30.6645	104.049	30.668
1477971891	1477972851	104.047	30.6648	104.011	30.6408
1477997640	1477999355	104.162	30.703	104.099	30.6185
1477994687	1477996797	104.086	30.6487	104.158	30.7082
1477983980	1477984618	104.116	30.7006	104.096	30.6916
1477985266	1477986471	104.096	30.6914	104.011	30.6695
1477995954	1477997970	104.124	30.798	104.076	30.7081
1477977087	1477979246	103.94	30.7741	104.089	30.6913
1477986702	1477989624	104.002	30.6679	104.237	30.7854
1477998386	1477998823	104.071	30.7163	104.044	30.7159
1477999037	1477999419	104.044	30.7172	104.027	30.7243
1477977433	1477978259	104.076	30.6424	104.074	30.6659
1477978582	1477979832	104.073	30.6602	104.099	30.6274
1477980052	1477981304	104.095	30.6209	104.099	30.6675
1477981919	1477982788	104.106	30.67	104.107	30.6379
1477961972	1477963695	104.073	30.6667	104.061	30.5939
1477996841	1477998369	104.155	30.6323	104.11	30.6991
1477958656	1477959839	104.116	30.7001	104.103	30.6702
1477960419	1477961252	104.111	30.6574	104.076	30.6626
1477961972	1477963695	104.073	30.6667	104.061	30.5939
1477996841	1477998369	104.155	30.6323	104.11	30.6991
1477967001	1477968473	104.071	30.6507	104.157	30.6389
1477987777	1477989584	104.063	30.6296	104.025	30.697
1477989921	1477990446	104.026	30.6962	104.047	30.7014
1477990928	1477992264	104.051	30.7018	104.061	30.7672
1477980919	1477982812	103.986	30.717	104.152	30.6342
1477984180	1477987476	104.167	30.6271	104.062	30.6226
1477983762	1477985014	104.067	30.6547	104.345	31.3391
1477978123	1477979455	103.994	30.7281	104.042	30.6665
1477977865	1477984284	104.06	30.5858	104.16	30.8029
1477985746	1477986409	104.114	30.7461	104.092	30.7067
1477971946	1477973399	104.041	30.6624	104.076	30.6181
1478011712	1478013074	104.109	30.6617	104.052	30.6547
1478011712	1478013074	104.109	30.6617	104.052	30.6547
1478013700	1478014379	104.061	30.6574	104.076	30.6851
1478015025	1478015599	104.073	30.6858	104.091	30.7026
1477992774	1477993842	104.073	30.6903	104.063	30.723
1477969272	1477971604	104.086	30.6879	104.071	30.6098
1477964367	1477967045	104.058	30.5083	104.063	30.6668
1477967313	1477968912	104.057	30.6713	104.089	30.6823
1477967672	1477968521	104.047	30.6708	104.074	30.6705
1477982514	1477985862	103.927	30.6061	104.07	30.6654
1477985237	1477987751	104.051	30.6531	104.153	30.6262
1478001573	1478002605	104.105	30.6403	104.094	30.6776
1478003051	1478004762	104.087	30.6842	104.002	30.6686
1477962508	1477963218	104.098	30.6323	104.068	30.6546
1477964390	1477965028	104.09	30.6443	104.073	30.6678
1477953500	1477954224	104.114	30.6806	104.08	30.6742
1477969273	1477969561	104.106	30.6903	104.122	30.679
1477969794	1477970340	104.125	30.6727	104.153	30.6823
1478009881	1478012071	104.112	30.667	104.067	30.527
1477996874	1477998099	104.109	30.6841	104.092	30.6567
1477996874	1477998099	104.109	30.6841	104.092	30.6567
1477997391	1477998609	104.108	30.686	104.08	30.6514
1477998943	1478000484	104.076	30.6535	103.956	30.5703
1477931667	1477933132	104.015	30.6304	104.173	30.7067
1477982018	1477983413	104.055	30.757	104.044	30.7277
1477983180	1477985969	104.045	30.7428	104.024	30.6146
1477974082	1477977336	104.069	30.6337	104.079	30.791
1477983180	1477985969	104.045	30.7428	104.024	30.6146
1477971775	1477973045	104.064	30.5842	104.104	30.6845
1477973392	1477974409	104.104	30.6841	104.069	30.6587
1477974714	1477975888	104.064	30.6601	104.102	30.609
1477959273	1477959824	104.114	30.7123	104.083	30.705
1477960281	1477961597	104.077	30.72	104.097	30.6547
1477962105	1477962824	104.102	30.6602	104.074	30.6785
1477963068	1477964009	104.077	30.6777	104.04	30.7022
1477964182	1477964764	104.043	30.6988	104.044	30.6838
1477965228	1477967470	104.05	30.6839	104.064	30.5826
1478012564	1478013444	104.071	30.6729	104.103	30.6691
1478007360	1478008478	104.138	30.6726	104.122	30.6133
1477979144	1477979959	104.054	30.6458	104.078	30.6533
1477959932	1477960538	104.06	30.635	104.058	30.6648
1477965009	1477966390	104.064	30.7043	104.052	30.6849
1477967134	1477967541	104.052	30.6864	104.058	30.6879
1477968709	1477969186	104.046	30.6832	104.053	30.6636
1477971992	1477973505	104.043	30.6753	104.055	30.6496
1477956951	1477958685	103.991	30.6718	104.07	30.6753
1477959257	1477960336	104.06	30.6806	104.069	30.6533
1477960738	1477962118	104.071	30.6505	104.079	30.6881
1477956951	1477958685	103.991	30.6718	104.07	30.6753
1477971243	1477973985	104.041	30.6658	104.055	30.6353
1477971992	1477973505	104.043	30.6753	104.055	30.6496
1477960738	1477962118	104.071	30.6505	104.079	30.6881
1477965009	1477966390	104.064	30.7043	104.052	30.6849
1477979647	1477984704	104.06	30.6333	104.11	30.7219
1478001180	1478001774	104.055	30.7041	104.073	30.6855
1478002129	1478003111	104.065	30.6702	104.028	30.6497
1477982637	1477984167	104.045	30.6678	104.101	30.6655
1477984528	1477985084	104.094	30.6604	104.08	30.658
1477985714	1477987210	104.071	30.6534	104.041	30.6635
1477999547	1478000944	104.033	30.6248	104.052	30.702
1478001180	1478001774	104.055	30.7041	104.073	30.6855
1477981714	1477983459	103.989	30.6656	104.074	30.6702
1477982637	1477984167	104.045	30.6678	104.101	30.6655
1477930850	1477932204	104.068	30.5683	104.057	30.7031
1477932562	1477933185	104.051	30.7067	104.111	30.6884
1477933390	1477934351	104.109	30.6874	104.022	30.6715
1477941012	1477941884	104.081	30.6437	104.104	30.7147
1478008177	1478010437	104.081	30.6488	103.977	30.7179
1477976003	1477977138	104.042	30.6778	104.073	30.6556
1477977440	1477978822	104.075	30.6556	104.094	30.6895
1477979035	1477980921	104.097	30.6923	104.128	30.6193
1477973674	1477975053	104.115	30.6196	104.05	30.6725
1477976003	1477977138	104.042	30.6778	104.073	30.6556
1478008177	1478010437	104.081	30.6488	103.977	30.7179
1478012723	1478014658	104.007	30.6764	104.077	30.6481
1477956523	1477958945	104.055	30.7127	103.995	30.8183
1477993663	1477996658	104.025	30.6988	104.051	30.7621
1477996873	1477997456	104.05	30.7595	104.052	30.7085
1478004902	1478006150	104.062	30.6427	104.109	30.682
1478006955	1478007796	104.106	30.6822	104.061	30.6651
1478008047	1478009400	104.056	30.6634	104.082	30.6266
1478010641	1478011553	104.079	30.6348	104.077	30.6722
1477983503	1477985017	104.08	30.6927	104.18	30.6496
1477979993	1477982821	104.141	30.8197	104.074	30.6957
1477983503	1477985017	104.08	30.6927	104.18	30.6496
1477993307	1477995033	104.077	30.6152	104.065	30.7128
1477995974	1477997516	104.066	30.7028	104.096	30.6793
1477997833	1477998264	104.084	30.682	104.081	30.6674
1477997833	1477998264	104.084	30.682	104.081	30.6674
1477998543	1478000395	104.079	30.6682	104.067	30.6456
1477993307	1477995033	104.077	30.6152	104.065	30.7128
1477969581	1477973111	104.103	30.7136	104.269	30.8741
1477986201	1477987716	104.183	30.6568	104.105	30.6833
1477989427	1477990392	104.044	30.6687	104.031	30.6399
1477983639	1477984489	104.044	30.6547	104.055	30.6227
1477988857	1477990136	104.058	30.772	104.013	30.6957
1478012255	1478013319	104.008	30.6639	104.076	30.671
1478013723	1478014846	104.066	30.6559	104.036	30.5574
1477999202	1477999851	104.064	30.6465	104.081	30.656
1478000026	1478001813	104.079	30.6581	104.05	30.5776
1477962505	1477965990	103.949	30.6338	104.077	30.6555
1477962505	1477965990	103.949	30.6338	104.077	30.6555
1478002983	1478004538	104.106	30.67	104.095	30.6146
1477983820	1477984387	104.061	30.674	104.074	30.6608
1477989756	1477991434	104.071	30.6544	104.046	30.7135
1477994226	1477996971	104.065	30.703	104.049	30.7596
1477982044	1477983672	104.08	30.6481	104.063	30.6732
1477982782	1477983137	104.071	30.6557	104.073	30.6629
1477989756	1477991434	104.071	30.6544	104.046	30.7135
1477992178	1477992702	104.048	30.7077	104.065	30.7028
1477994226	1477996971	104.065	30.703	104.049	30.7596
1477983054	1477984227	104.055	30.7122	104.109	30.6749
1477989050	1477989352	104.13	30.7138	104.104	30.7137
1477937694	1477939136	104.071	30.71	104.023	30.6642
1477983054	1477984227	104.055	30.7122	104.109	30.6749
1477937310	1477937858	104.103	30.7024	104.095	30.6806
1477938334	1477940191	104.075	30.6735	103.927	30.672
1477981333	1477982760	103.968	30.7292	104.066	30.7099
1477984891	1477985706	104.103	30.7123	104.014	30.7052
1477987466	1477988881	104.061	30.6543	104.06	30.7129
1478000194	1478003547	103.93	30.7549	104.082	30.6441
1478003924	1478004477	104.087	30.6459	104.094	30.6605
1478004752	1478005914	104.089	30.6615	104.14	30.6425
1477978567	1477979985	104.047	30.6906	104.114	30.677
1477981314	1477983869	104.14	30.6813	104.062	30.6665
1478000540	1478001368	104.059	30.6466	104.065	30.6607
1477981314	1477983869	104.14	30.6813	104.062	30.6665
1478007939	1478009092	104.11	30.6636	104.032	30.6208
1477973080	1477973968	104.067	30.6526	104.092	30.641
1477985172	1477986803	104.142	30.5898	104.071	30.655
1477987134	1477988222	104.075	30.6625	104.086	30.6385
1477987134	1477988222	104.075	30.6625	104.086	30.6385
1477971375	1477972473	104.026	30.6258	104.066	30.6558
1477963513	1477964766	104.072	30.6097	104.07	30.6634
1477965118	1477965918	104.068	30.6689	104.043	30.6844
1477965118	1477965918	104.068	30.6689	104.043	30.6844
1478009574	1478010810	104.095	30.7034	104.059	30.7718
1478011172	1478011827	104.058	30.7731	104.032	30.7183
1478008338	1478010259	104.08	30.6506	104.048	30.6872
1478002962	1478003560	104.14	30.6835	104.123	30.67
1478004871	1478005854	104.112	30.6668	104.116	30.6247
1477961602	1477963392	103.977	30.5897	104.08	30.6922
1477963926	1477966824	104.08	30.6888	104.169	30.8016
1477976736	1477978163	104.072	30.7021	104.025	30.6919
1477973550	1477975467	104.073	30.8165	104.076	30.6959
1477998898	1478001848	104.405	30.8545	104.075	30.6903
1477998898	1478001848	104.405	30.8545	104.075	30.6903
1477955874	1477956629	104.113	30.6265	104.102	30.6662
1477956840	1477957765	104.1	30.6701	104.092	30.722
1477976354	1477976755	104.105	30.6695	104.115	30.6502
1477977167	1477977601	104.112	30.652	104.144	30.6728
1477977797	1477978444	104.135	30.676	104.11	30.6713
1477978778	1477979784	104.111	30.6758	104.082	30.6529
1477960934	1477962205	104.116	30.715	104.076	30.6959
1477962584	1477964626	104.07	30.6951	104.064	30.8181
1477958484	1477959040	104.115	30.716	104.105	30.6993
1477959368	1477959662	104.099	30.7059	104.109	30.7142
1477959783	1477960373	104.112	30.7153	104.129	30.7287
1477960934	1477962205	104.116	30.715	104.076	30.6959
1477967896	1477969380	104.072	30.7084	104.041	30.6662
1477969890	1477971599	104.041	30.6634	104.079	30.7006
1477972168	1477973688	104.078	30.7004	104	30.6408
1477972168	1477973688	104.078	30.7004	104	30.6408
1477975627	1477976161	104.116	30.6508	104.099	30.6727
1477976354	1477976755	104.105	30.6695	104.115	30.6502
1477998071	1477998482	104.043	30.6793	104.024	30.6714
1477998736	1477999540	104.021	30.6676	104.045	30.6965
1478000220	1478001147	104.049	30.6832	104.021	30.6457
1477966691	1477967718	104.063	30.7669	104.07	30.7073
1477967896	1477969380	104.072	30.7084	104.041	30.6662
1477951912	1477952597	104.095	30.6146	104.105	30.6554
1477984211	1477986278	104.053	30.559	104.062	30.6665
1477986578	1477987184	104.056	30.6651	104.024	30.6861
1477989448	1477991086	104.072	30.6145	104.102	30.6852
1477989448	1477991086	104.072	30.6145	104.102	30.6852
1477991985	1477992816	104.101	30.6812	104.116	30.6645
1477993632	1477994999	104.114	30.6623	104.077	30.6269
1477983960	1477984657	104.084	30.687	104.115	30.681
1477985199	1477986654	104.105	30.68	104.055	30.6656
1477986986	1477988404	104.052	30.667	104.103	30.6475
1477986986	1477988404	104.052	30.667	104.103	30.6475
1477982003	1477985121	104.101	30.6289	104.049	30.6919
1477985445	1477987278	104.046	30.693	104.059	30.6333
1477942809	1477943350	104.067	30.6564	104.089	30.6467
1477989216	1477989821	104.082	30.6531	104.077	30.6647
1477990160	1477990654	104.068	30.6736	104.049	30.6792
1477991857	1477993607	104.075	30.6704	104.067	30.6122
1477959557	1477961828	104.069	30.7619	104.078	30.6653
1477930979	1477932920	104.12	30.6225	104.042	30.6691
1477938795	1477940586	104.044	30.5483	104.097	30.7089
1477937749	1477938722	104.053	30.7633	104.118	30.7303
1478010949	1478011339	104.058	30.6991	104.046	30.6839
1478011895	1478013145	104.042	30.674	104.106	30.6819
1478011895	1478013145	104.042	30.674	104.106	30.6819
1478013905	1478014180	104.105	30.6843	104.096	30.6917
1477932778	1477934191	104.03	30.6232	104.087	30.6822
1477998320	1477999748	104.057	30.764	104.052	30.7085
1478000867	1478002089	104.052	30.7026	104.101	30.6702
1477930281	1477930913	104.101	30.6285	104.099	30.6606
1477931630	1477932502	104.08	30.6593	104.031	30.6323
1478000867	1478002089	104.052	30.7026	104.101	30.6702
1478002336	1478003937	104.097	30.6683	104.154	30.6314
1477965343	1477966940	104.05	30.6528	104	30.7116
1477967104	1477968896	104.001	30.7086	104.061	30.6521
1477960297	1477963032	104.098	30.6294	104.06	30.668
1477960297	1477963032	104.098	30.6294	104.06	30.668
1477963857	1477964153	104.056	30.6657	104.054	30.6549
1477965343	1477966940	104.05	30.6528	104	30.7116
1478000475	1478004486	104.031	30.7438	104.068	30.6944
1478000475	1478004486	104.031	30.7438	104.068	30.6944
1477969322	1477970785	104.063	30.6511	104.045	30.701
1477971086	1477971833	104.043	30.7039	104.042	30.6846
1477972041	1477974753	104.037	30.6814	104.023	30.7519
1477975820	1477978262	104.043	30.7526	104.066	30.6681
1477976917	1477978899	104.054	30.7063	104.084	30.6621
1477979118	1477979708	104.082	30.6606	104.065	30.646
1477988264	1477991666	103.914	30.5684	104.076	30.6959
1477991809	1477993078	104.074	30.6947	104.041	30.7068
1477994081	1477995166	104.043	30.7042	104.012	30.695
1478007800	1478008947	104.042	30.6518	104.079	30.6794
1478000594	1478001946	104.028	30.7301	104.053	30.6751
1478002401	1478003950	104.066	30.6692	103.955	30.6426
1478007800	1478008947	104.042	30.6518	104.079	30.6794
1477993381	1477993619	104.114	30.6894	104.108	30.6996
1477993858	1477994885	104.102	30.7017	104.108	30.6379
1477993858	1477994885	104.102	30.7017	104.108	30.6379
1477998420	1477998937	104.049	30.6828	104.043	30.704
1478000594	1478001946	104.028	30.7301	104.053	30.6751
1478001924	1478002306	104.124	30.6571	104.104	30.6474
1478002880	1478003905	104.104	30.6535	104.068	30.6668
1478004293	1478006174	104.071	30.657	104.051	30.6259
1477998046	1478000352	104.034	30.7043	104.136	30.6623
1477976089	1477977610	104.074	30.6887	104.042	30.6344
1477974318	1477975693	104.128	30.7221	104.074	30.6863
1477976089	1477977610	104.074	30.6887	104.042	30.6344
1477994105	1477995376	104.025	30.6925	104.052	30.6883
1477995821	1477996863	104.051	30.6881	104.032	30.7183
1478006578	1478008325	104.112	30.667	104.128	30.6658
1478001789	1478003349	104.012	30.6968	104.112	30.6685
1478003631	1478004827	104.111	30.6698	104.177	30.6892
1477951696	1477953257	104.094	30.6958	103.956	30.5703
1477971608	1477973139	104.103	30.5974	104.081	30.6561
1477973358	1477973710	104.08	30.655	104.074	30.6603
1477973929	1477975036	104.073	30.6667	103.987	30.6898
1477975028	1477977358	104.059	30.674	103.856	30.6896
1477949439	1477950103	104.092	30.7027	104.079	30.6581
1477950541	1477951162	104.071	30.6571	104.089	30.6931
1477954780	1477955938	104.04	30.5882	104.069	30.676
1477956272	1477958089	104.076	30.6754	104.105	30.6128
1477946565	1477947206	104.112	30.7153	104.08	30.6901
1477930535	1477931978	104.071	30.6672	104.099	30.6028
1477934933	1477935582	104.094	30.6559	104.124	30.6504
1477965884	1477967654	104.12	30.688	104	30.6742
1477960028	1477964872	103.891	30.8004	104.119	30.6786
1477951539	1477951880	104.096	30.6579	104.075	30.6558
1477952416	1477953060	104.086	30.6501	104.102	30.6686
1477953371	1477954357	104.1	30.6656	104.062	30.6453
1477949772	1477950847	104.069	30.7113	104.072	30.6583
1477967696	1477968720	104.069	30.7184	104.027	30.7452
1477969643	1477970018	104.041	30.7401	104.05	30.7138
1477970662	1477971776	104.05	30.7124	104.074	30.6863
1477971957	1477973116	104.073	30.6903	104.105	30.6439
1477954792	1477955137	104.047	30.6904	104.071	30.6859
1477954792	1477955137	104.047	30.6904	104.071	30.6859
1478004885	1478005776	104.02	30.6572	104.053	30.6751
1477988258	1477989242	104.145	30.7322	104.102	30.7
1477964694	1477965946	104.066	30.7054	104.073	30.6968
1477966302	1477969253	104.077	30.6902	104.028	30.7686
1477961350	1477962386	104.067	30.6131	104.076	30.6536
1477962514	1477964071	104.074	30.6559	104.067	30.6949
1477964694	1477965946	104.066	30.7054	104.073	30.6968
1477981129	1477982495	104.107	30.6383	104.068	30.7025
1477983232	1477983873	104.065	30.7042	104.096	30.7079
1477972984	1477974066	104.03	30.7192	104.079	30.716
1477974918	1477977671	104.104	30.7049	103.992	30.5702
1477983232	1477983873	104.065	30.7042	104.096	30.7079
1477984357	1477986233	104.104	30.7045	104.188	30.8197
1477969699	1477970602	104.025	30.7683	104.044	30.7172
1477968838	1477970051	104.169	30.7185	104.084	30.6823
1477932033	1477933570	104.075	30.6576	104.035	30.7473
1477932033	1477933570	104.075	30.6576	104.035	30.7473
1477996963	1477998030	104.084	30.6609	104.045	30.6971
1477955240	1477956300	104.042	30.6853	104.07	30.725
1477957095	1477957877	104.062	30.7235	104.082	30.7041
1477958925	1477961170	104.072	30.705	104.1	30.6672
1477961460	1477962406	104.098	30.6699	104.082	30.6367
1477995555	1477996644	104.037	30.6746	104.073	30.658
1477996963	1477998030	104.084	30.6609	104.045	30.6971
1477931076	1477931745	104.114	30.6607	104.088	30.648
1477986702	1477988938	104.077	30.6106	104.044	30.668
1477989385	1477990520	104.044	30.6681	104.043	30.7075
1477976537	1477978054	104.171	30.6931	104.099	30.6534
1477978552	1477979882	104.106	30.6537	104.053	30.6636
1477980839	1477983115	104.056	30.6676	104.063	30.618
1477981665	1477983608	104.057	30.6622	104.078	30.6238
1477990964	1477991634	104.049	30.7137	104.076	30.7081
1477994400	1477996876	104.085	30.6551	103.995	30.6335
1477985638	1477988079	104.046	30.5334	104.099	30.6623
1477988394	1477989475	104.098	30.6656	104.124	30.6591
1477989912	1477990866	104.113	30.672	104.077	30.6784
1478002546	1478003329	104.03	30.6688	104.031	30.6951
1477989912	1477990866	104.113	30.672	104.077	30.6784
1477991240	1477992388	104.076	30.6724	104.128	30.636
1477992740	1477994195	104.138	30.6337	104.089	30.6567
1478006357	1478007614	104.05	30.6446	104.027	30.6853
1478007600	1478008529	104.03	30.63	104.073	30.6556
1478009084	1478010269	104.071	30.6571	104.092	30.7073
1477983910	1477985608	104.077	30.6903	104.038	30.7062
1477956631	1477957827	104.05	30.6748	104.062	30.6427
1477964917	1477966483	104.029	30.6773	104.081	30.6604
1478001641	1478002445	104.034	30.6947	104.062	30.67
1477958821	1477959608	104.055	30.6538	104.087	30.6577
1477960108	1477961224	104.098	30.6566	104.089	30.6908
1477961480	1477961602	104.086	30.687	104.071	30.6271
1477970005	1477971744	104.064	30.6696	104.065	30.548
1477976444	1477977880	104.08	30.6957	104.076	30.7895
1477987897	1477989436	104.043	30.6792	104.059	30.6354
1477974327	1477975916	104.058	30.6087	104.076	30.6959
1477964917	1477966483	104.029	30.6773	104.081	30.6604
1477960748	1477962527	103.989	30.6636	104.082	30.6505
1477969909	1477971823	103.978	30.6714	104.076	30.6439
1477960748	1477962527	103.989	30.6636	104.082	30.6505
1477978936	1477979623	104.046	30.7314	104.077	30.7227
1477980519	1477983056	104.096	30.708	103.968	30.6644
1477993817	1477995765	104.065	30.5773	104.055	30.6539
1477997399	1477997955	104.093	30.6626	104.123	30.6458
1477972143	1477973907	104.057	30.5528	104.104	30.7053
1477974478	1477975927	104.112	30.7154	104.058	30.6204
1477980453	1477982406	104.047	30.7107	104.055	30.6395
1477982772	1477984354	104.048	30.6286	104.08	30.6546
1477985665	1477987210	104.081	30.6537	104.026	30.6445
1477972130	1477974950	103.829	30.6842	104.073	30.7021
1477975475	1477975853	104.072	30.7028	104.083	30.705
1477977383	1477978431	104.083	30.705	104.067	30.7652
1477978948	1477979942	104.067	30.7644	104.049	30.714
1477998842	1478000534	104.049	30.707	104.032	30.6684
1478000790	1478002080	104.048	30.6668	103.976	30.7315
1477976836	1477978870	104.105	30.7596	104.033	30.6725
1477987750	1477988125	104.144	30.6945	104.115	30.6896
1477988462	1477989168	104.095	30.6955	104.077	30.6884
1477989574	1477991999	104.076	30.6874	103.959	30.5789
1478012465	1478013598	104.059	30.7319	103.924	30.6974
1478005584	1478007256	104.094	30.6426	104.016	30.6587
1477998592	1477999434	104.002	30.6508	104.045	30.6583
1477999989	1478001538	104.055	30.6737	104.01	30.6414
1477981502	1477982787	104.066	30.6461	104.08	30.6546
1477984356	1477985384	104.106	30.6451	104.142	30.6827
1478010617	1478011536	103.994	30.7169	104.057	30.7227
1477935340	1477936450	104.085	30.6491	104.026	30.6777
1478014435	1478015329	104.073	30.6949	104.092	30.6567
1477991714	1477992382	104.01	30.7029	104.042	30.6928
1477992754	1477994797	104.046	30.6934	104.03	30.6041
1477978080	1477979406	104.035	30.7544	104.074	30.6863
1477979707	1477981260	104.076	30.6959	104.025	30.7285
1477979707	1477981260	104.076	30.6959	104.025	30.7285
1477960772	1477962005	104.083	30.6851	104.088	30.7258
1478001174	1478001692	104.111	30.6792	104.113	30.7006
1478004410	1478005352	104.104	30.715	103.997	30.7047
1477969490	1477970320	104.083	30.69	104.07	30.696
1477971933	1477971940	104.067	30.6925	104.036	30.7455
1477960772	1477962005	104.083	30.6851	104.088	30.7258
1477964882	1477965533	104.105	30.68	104.087	30.6657
1477999049	1478000148	104.065	30.6029	104.109	30.6749
1478001174	1478001692	104.111	30.6792	104.113	30.7006
1477950410	1477952087	103.977	30.6009	104.052	30.6686
1477952630	1477954091	104.045	30.6857	104.002	30.5766
1478001331	1478001747	104.121	30.6428	104.133	30.6608
1477945795	1477946086	104.11	30.6718	104.126	30.6726
1477946202	1477947648	104.123	30.6754	103.955	30.5746
1477936026	1477939078	104.07	30.6251	104.184	30.8256
1477932023	1477932768	104.099	30.6193	104.098	30.695
1477933409	1477933711	104.076	30.6717	104.09	30.6848
1477934072	1477934375	104.091	30.6826	104.088	30.6632
1477997520	1477998427	104.165	30.6283	104.106	30.6561
1477999056	1477999972	104.094	30.6561	104.092	30.6382
1478001331	1478001747	104.121	30.6428	104.133	30.6608
1477983808	1477985065	104.039	30.7157	104.078	30.6799
1477985514	1477986825	104.073	30.6857	104.054	30.769
1477991093	1477994637	104.045	30.7017	104.056	30.7548
1477995060	1477997134	104.058	30.6984	104.104	30.6696
1477996148	1477997594	104.08	30.6791	104.111	30.6531
1477998064	1477998579	104.102	30.6391	104.117	30.6558
1477998744	1477999542	104.117	30.6555	104.123	30.631
1477990367	1477990897	104.053	30.7212	104.045	30.7037
1477991093	1477994637	104.045	30.7017	104.056	30.7548
1478001818	1478002634	104.116	30.6508	104.096	30.6793
1478003206	1478003864	104.086	30.6749	104.074	30.6884
1477973995	1477974744	104.04	30.6731	104.078	30.6659
1477974998	1477975627	104.08	30.6706	104.092	30.6792
1477975994	1477976740	104.094	30.6836	104.067	30.6547
1477980151	1477980576	104.13	30.6366	104.12	30.6551
1477980950	1477982173	104.126	30.658	104.076	30.6959
1477982400	1477983409	104.074	30.6856	104.03	30.7132
1477987077	1477988041	104.051	30.7724	104.057	30.7228
1477990367	1477990897	104.053	30.7212	104.045	30.7037
1477975994	1477976740	104.094	30.6836	104.067	30.6547
1477976931	1477977401	104.067	30.6564	104.077	30.6724
1477977587	1477978870	104.078	30.6743	104.139	30.6443
1477956228	1477960633	104.089	30.6385	103.923	30.7804
1477980836	1477981747	104.023	30.6617	104.06	30.6665
1477982878	1477983291	104.097	30.6623	104.098	30.6467
1477966026	1477967289	104.036	30.6958	104.062	30.6453
1477967848	1477968925	104.066	30.6434	104.062	30.67
1477969194	1477971080	104.066	30.672	103.991	30.6227
1477969194	1477971080	104.066	30.672	103.991	30.6227
1477964529	1477965680	103.996	30.7562	104.04	30.6954
1478013187	1478014201	104.016	30.6789	104.073	30.7021
1478014853	1478015883	104.082	30.7041	104.033	30.7524
1477990414	1477993097	104.014	30.6937	104.101	30.6747
1477993587	1477994162	104.099	30.6677	104.088	30.6872
1477986083	1477987436	104.076	30.7031	104.064	30.6822
1477988971	1477989226	104.07	30.6788	104.051	30.6926
1477989359	1477990124	104.051	30.6904	104.015	30.691
1477981820	1477983782	103.995	30.7128	104.066	30.6699
1477994705	1477995329	104.093	30.6927	104.074	30.6863
1477995511	1477998622	104.074	30.6881	104.259	30.6525
1477981820	1477983782	103.995	30.7128	104.066	30.6699
1477984165	1477984855	104.064	30.6707	104.073	30.7021
1477986083	1477987436	104.076	30.7031	104.064	30.6822
1477962250	1477964671	104.267	30.7295	104.029	30.7301
1477930095	1477930546	104.073	30.6649	104.087	30.6458
1477998880	1478003491	104	30.6595	104.059	30.7718
1477998880	1478003491	104	30.6595	104.059	30.7718
1478004278	1478005529	104.058	30.7711	104.055	30.6888
1478004278	1478005529	104.058	30.7711	104.055	30.6888
1478006157	1478006821	104.053	30.6803	104.084	30.6773
1478007247	1478008039	104.073	30.6705	104.098	30.6522
1478008566	1478010245	104.082	30.6542	103.963	30.5729
1477994199	1477995101	104.038	30.6675	104.061	30.649
1477964249	1477965819	103.977	30.6297	104.045	30.746
1477979897	1477980961	104.121	30.6495	104.064	30.6822
1477981707	1477982475	104.079	30.6882	104.057	30.693
1477983327	1477984050	104.061	30.6822	104.09	30.6591
1477975945	1477978252	103.915	30.5699	104.092	30.7131
1477978901	1477979752	104.072	30.6549	104.115	30.6508
1477983327	1477984050	104.061	30.6822	104.09	30.6591
1477984208	1477985527	104.086	30.6568	104.07	30.5949
1477985998	1477987244	104.071	30.596	104.089	30.6554
1477985998	1477987244	104.071	30.596	104.089	30.6554
1477987522	1477988471	104.084	30.6558	104.091	30.6109
1477989104	1477990601	104.09	30.6124	104.074	30.6863
1477990953	1477991901	104.073	30.6855	104.073	30.6556
1477992376	1477993697	104.072	30.6555	104.013	30.6725
1477994199	1477995101	104.038	30.6675	104.061	30.649
1477966397	1477967714	104.049	30.7569	104.002	30.6658
1477930830	1477931076	104.113	30.6673	104.101	30.6787
1477931360	1477931886	104.102	30.6686	104.085	30.6478
1477932092	1477932323	104.077	30.6532	104.062	30.6568
1477932490	1477933046	104.067	30.6579	104.08	30.6758
1478014844	1478015641	104.093	30.6204	104.107	30.6993
1477998577	1477999450	104.116	30.6631	104.117	30.6094
1477933352	1477935235	104.083	30.6658	103.971	30.7537
1477989291	1477990858	104.072	30.6251	104.082	30.6529
1477989291	1477990858	104.072	30.6251	104.082	30.6529
1477991389	1477991840	104.077	30.6601	104.089	30.6625
1477992307	1477998286	104.083	30.6658	104.048	30.4995
1477972648	1477973393	104.102	30.6817	104.079	30.6533
1477965378	1477967232	104.087	30.6542	104.052	30.5606
1477962948	1477964355	104.099	30.7008	104.072	30.6585
1477965378	1477967232	104.087	30.6542	104.052	30.5606
1477972648	1477973393	104.102	30.6817	104.079	30.6533
1478012868	1478014573	104.081	30.6512	104.171	30.6323
1478006708	1478011011	103.917	30.7636	104.099	30.6811
1478011192	1478012030	104.1	30.6832	104.086	30.6376
1477942932	1477943597	104.062	30.6544	104.013	30.6519
1477982078	1477983081	104.021	30.6622	104.07	30.6375
1477994040	1477994662	104.099	30.6812	104.142	30.6648
1477970283	1477973223	104.069	30.4853	104.052	30.6884
1477977898	1477978582	104.102	30.6524	104.07	30.6551
1477978954	1477979796	104.078	30.6543	104.062	30.6427
1477990966	1477992407	103.998	30.6651	104.074	30.6863
1477992669	1477993335	104.079	30.6881	104.105	30.688
1477994040	1477994662	104.099	30.6812	104.142	30.6648
1477970283	1477973223	104.069	30.4853	104.052	30.6884
1477974347	1477975316	104.045	30.692	104.071	30.6577
1477956143	1477956888	104.129	30.6563	104.157	30.6467
1478014582	1478016146	104.076	30.6874	103.994	30.7053
1478002743	1478005307	104.142	30.5893	104.094	30.681
1478005896	1478007123	104.079	30.6678	104.039	30.6913
1478006376	1478008652	104.073	30.6668	104.054	30.7706
1478002743	1478005307	104.142	30.5893	104.094	30.681
1477970613	1477971226	104.086	30.6562	104.092	30.6411
1477971413	1477971727	104.092	30.6433	104.075	30.6558
1477971994	1477973282	104.073	30.6549	104.16	30.6839
1477971994	1477973282	104.073	30.6549	104.16	30.6839
1477995385	1477995967	104.116	30.6774	104.139	30.6822
1477969342	1477970562	104.05	30.6933	104.077	30.6647
1477966909	1477969035	103.988	30.7321	104.052	30.6894
1477962531	1477964156	104.109	30.6709	104.085	30.5874
1477979198	1477980679	103.98	30.6599	104.059	30.6587
1477981410	1477982321	104.058	30.6724	104.076	30.7383
1477954797	1477955839	104.061	30.7743	104.073	30.7021
1477956323	1477957533	104.063	30.7112	104.041	30.6636
1477960354	1477961218	104.048	30.6622	104.075	30.6451
1477968062	1477968806	104.054	30.6747	104.009	30.6723
1477994560	1477995195	104.084	30.6895	104.076	30.6693
1477995478	1477997003	104.074	30.6689	104.076	30.6493
1477990985	1477992716	104.03	30.6331	104.025	30.7285
1477992872	1477994126	104.027	30.7282	104.088	30.6887
1477956611	1477957799	104.113	30.6991	104.047	30.7503
1477957957	1477959239	104.046	30.751	104.093	30.6906
1477957957	1477959239	104.046	30.751	104.093	30.6906
1477959734	1477962082	104.096	30.6911	103.951	30.6319
1477965483	1477965967	104.035	30.7052	104.045	30.6825
1477966556	1477967294	104.049	30.6681	104.074	30.6822
1477967560	1477967998	104.075	30.6819	104.068	30.6728
1477968447	1477969569	104.07	30.6756	104.03	30.6331
1478001799	1478002470	104.11	30.6723	104.103	30.7004
1477977973	1477980305	103.993	30.6696	104.076	30.6721
1477980551	1477980958	104.073	30.6702	104.063	30.6645
1477981175	1477984130	104.066	30.6669	103.931	30.5673
1477989755	1477991687	104.074	30.6546	104.096	30.6064
1477977973	1477980305	103.993	30.6696	104.076	30.6721
1477958602	1477959839	104.002	30.6655	104.076	30.6943
1477960236	1477962849	104.086	30.6874	104.049	30.8274
1477980705	1477981221	104.055	30.6715	104.072	30.6571
1477981796	1477984105	104.078	30.6585	104.048	30.5783
1477964575	1477966747	104.037	30.7994	104.012	30.6163
1477985387	1477985741	104.043	30.6647	104.047	30.6744
1477985946	1477986507	104.048	30.6678	104.056	30.6554
1477987066	1477987914	104.06	30.6594	104.072	30.6429
1477988582	1477989141	104.077	30.6501	104.065	30.6548
1477989720	1477991010	104.07	30.6529	104.041	30.6514
1477964507	1477966542	104.01	30.6427	104.062	30.67
1477967066	1477968025	104.063	30.667	104.077	30.659
1477968354	1477968996	104.078	30.6601	104.061	30.6513
1477971704	1477972519	104.074	30.6545	104.07	30.6251
1477975630	1477976784	104.12	30.6222	104.113	30.6644
1477977132	1477980021	104.115	30.6626	103.99	30.6073
1477971752	1477973822	104.078	30.6772	103.978	30.6423
1477966388	1477967917	104.112	30.7152	104.086	30.6488
1477965806	1477966934	104.061	30.6365	104.083	30.6627
1477967404	1477967740	104.08	30.6552	104.071	30.6654
1477968072	1477969081	104.071	30.6608	104.029	30.6345
1477996509	1477997491	104.057	30.6387	104.094	30.6561
1477996354	1477997953	104.059	30.6352	104.111	30.655
1477970350	1477970797	104.121	30.6482	104.092	30.6574
1477971041	1477972927	104.094	30.656	104.085	30.4854
1477988249	1477990480	104.071	30.6545	104.07	30.5153
1477963452	1477966414	103.988	30.5606	104.076	30.6959
1477963452	1477966414	103.988	30.5606	104.076	30.6959
1478003877	1478004902	104.063	30.619	104.048	30.6653
1478005450	1478006443	104.062	30.6564	104.082	30.6266
1477971078	1477972034	104.122	30.6525	104.087	30.6763
1477969951	1477973033	104.138	30.6289	104.05	30.7275
1477975980	1477976831	104.058	30.74	104.041	30.7012
1477969951	1477973033	104.138	30.6289	104.05	30.7275
1477994551	1477995495	104.103	30.6368	104.12	30.6634
1477997478	1477998255	104.074	30.6484	104.087	30.6733
1477997478	1477998255	104.074	30.6484	104.087	30.6733
1477999013	1477999897	104.08	30.6578	104.09	30.6869
1478000783	1478001925	104.086	30.687	104.066	30.7693
1477979159	1477980763	104.063	30.6016	104.081	30.6569
1477981322	1477983603	104.088	30.6652	104.035	30.5584
1477977785	1477978920	104.072	30.6607	103.968	30.6717
1477986195	1477987752	104.015	30.6986	104.071	30.655
1477986195	1477987752	104.015	30.6986	104.071	30.655
1477988479	1477989176	104.07	30.6546	104.05	30.6455
1477959857	1477961881	103.986	30.6681	104.086	30.6388
1477990697	1477992031	104.058	30.7225	104.025	30.6695
1477990697	1477992031	104.058	30.7225	104.025	30.6695
1477992586	1477993275	104.041	30.6668	104.029	30.6908
1477994633	1477997580	104.028	30.6985	104.05	30.7722
1477956442	1477956907	104.064	30.723	104.082	30.704
1477957688	1477958171	104.068	30.7206	104.083	30.705
1477958753	1477959043	104.07	30.7109	104.082	30.7041
1477959606	1477959959	104.07	30.7122	104.083	30.705
1477960447	1477961199	104.065	30.7218	104.082	30.7041
1477961739	1477962108	104.065	30.7125	104.082	30.7041
1477961739	1477962108	104.065	30.7125	104.082	30.7041
1477992362	1477994787	104.066	30.6562	104.03	30.7503
1477955298	1477957477	104.135	30.8023	104.115	30.7135
1477957751	1477958947	104.112	30.7126	104.016	30.6977
1477983860	1477986395	104.075	30.6542	104.021	30.5644
1477980494	1477982349	104.154	30.6313	104.105	30.6833
1477982682	1477983526	104.107	30.6896	104.078	30.6533
1477957751	1477958947	104.112	30.7126	104.016	30.6977
1477959436	1477960568	104.02	30.7028	104.04	30.6659
1477960918	1477962574	104.041	30.6631	104.08	30.6166
1477983443	1477985212	104.062	30.6427	104.079	30.6926
1477985726	1477987417	104.073	30.6919	104.005	30.6973
1477978972	1477980628	104.09	30.6081	104.053	30.6641
1477980845	1477981127	104.058	30.663	104.058	30.6742
1477981797	1477982300	104.054	30.672	104.056	30.6419
1478001498	1478003442	103.956	30.5706	104.046	30.6687
1478004988	1478005910	104.049	30.6775	104.046	30.7477
1477969324	1477969554	104.107	30.6678	104.105	30.6592
1477970445	1477970942	104.109	30.6572	104.108	30.673
1477971153	1477972962	104.107	30.6679	103.964	30.6663
1477967261	1477968972	103.991	30.638	104.104	30.6689
1478004988	1478005910	104.049	30.6775	104.046	30.7477
1477983049	1477984095	104.062	30.6876	104.069	30.6495
1477984606	1477986705	104.066	30.6544	104.011	30.6384
1477979595	1477980922	104.1	30.5985	104.08	30.6585
1477981103	1477981557	104.075	30.6599	104.094	30.6603
1477981784	1477982471	104.092	30.6612	104.068	30.6857
1477983049	1477984095	104.062	30.6876	104.069	30.6495
1477990635	1477991151	104.083	30.705	104.055	30.7218
1477991765	1477992740	104.082	30.704	104.057	30.7217
1477991874	1477992486	104.082	30.7041	104.06	30.722
1477991884	1477993317	104.082	30.7042	104.054	30.7328
1477986483	1477987642	104.082	30.7043	104.049	30.7557
1477981596	1477982783	104.052	30.7026	104.047	30.7673
1477990635	1477991151	104.083	30.705	104.055	30.7218
1477987120	1477987503	104.055	30.6945	104.08	30.6916
1477987942	1477988597	104.079	30.6861	104.097	30.6796
1477972510	1477974316	104.073	30.6549	104.064	30.5713
1477984041	1477984792	104.064	30.6907	104.039	30.7112
1477987120	1477987503	104.055	30.6945	104.08	30.6916
1477981094	1477982544	104.042	30.6247	104.044	30.7028
1477982935	1477983531	104.046	30.7005	104.062	30.6945
1477972510	1477974316	104.073	30.6549	104.064	30.5713
1477998281	1477999813	103.985	30.6385	104.074	30.6863
1477999951	1478001106	104.076	30.6881	104.066	30.7099
1478001659	1478002646	104.072	30.7074	104.046	30.7465
1478003676	1478005543	104.05	30.7267	104.031	30.6317
1478012026	1478012506	104.079	30.6627	104.101	30.6787
1478010177	1478011666	104.019	30.71	104.086	30.662
1478012026	1478012506	104.079	30.6627	104.101	30.6787
1478004782	1478007793	104.127	30.6721	103.893	30.8016
1478004782	1478007793	104.127	30.6721	103.893	30.8016
1477930753	1477932050	104.032	30.6688	104.093	30.6242
1477965286	1477966108	104.109	30.6757	104.034	30.6916
1477996329	1477998087	104.039	30.7199	104.076	30.6393
1478010529	1478012317	103.993	30.6414	104.08	30.6673
1477998740	1477999242	104.074	30.6545	104.08	30.6595
1477999487	1478000570	104.074	30.6604	104.038	30.6414
1477955775	1477957186	104.058	30.6216	104.104	30.7053
1477957428	1477958215	104.103	30.7004	104.107	30.6389
1477963632	1477964932	104.057	30.6276	104.103	30.6694
1477965286	1477966108	104.109	30.6757	104.034	30.6916
1478012586	1478013131	104.084	30.665	104.058	30.68
1478013740	1478014608	104.066	30.6692	104.094	30.6427
1478015843	1478017021	104.087	30.6537	104.047	30.6821
1477965290	1477965942	104.094	30.71	104.11	30.6719
1477961830	1477963190	104.064	30.7776	104.039	30.7112
1477965290	1477965942	104.094	30.71	104.11	30.6719
1477977288	1477979260	104.167	30.6966	104.066	30.6574
1477979828	1477981215	104.071	30.6592	104.164	30.65
1478000604	1478001278	104.079	30.6532	104.084	30.6632
1478000855	1478003399	104.074	30.655	104.065	30.5069
1477983862	1477984282	104.061	30.6753	104.055	30.6888
1477984658	1477985893	104.061	30.6816	104.009	30.6386
1477987190	1477989300	104.004	30.6696	104.036	30.7056
1477991475	1477993138	104.052	30.6628	103.989	30.6278
1477963827	1477964847	104.042	30.6198	104.082	30.6529
1477975647	1477977148	104.119	30.6444	104.168	30.6979
1477979828	1477981215	104.071	30.6592	104.164	30.65
1477981560	1477983523	104.163	30.6475	104.061	30.6749
1477997932	1477998214	104.061	30.6574	104.073	30.6483
1477999429	1478000288	104.07	30.6538	104.121	30.6556
1477990992	1477991621	104.073	30.655	104.076	30.6476
1477992023	1477994422	104.073	30.6548	104.141	30.5968
1477960925	1477962403	104.111	30.7145	104.076	30.6959
1477962837	1477964822	104.071	30.6902	103.979	30.7332
1477959938	1477960774	104.114	30.7461	104.113	30.7153
1477960925	1477962403	104.111	30.7145	104.076	30.6959
1477988371	1477990357	104.315	30.6026	104.082	30.6529
1478010407	1478011511	104.071	30.6573	104.052	30.702
1478012080	1478012488	104.045	30.6982	104.041	30.6834
1477995025	1477997508	104.143	30.5947	104.053	30.6602
1477997932	1477998214	104.061	30.6574	104.073	30.6483
1478008818	1478009769	104.113	30.652	104.074	30.6863
1478009973	1478010457	104.073	30.6859	104.052	30.7033
1478010657	1478011659	104.048	30.713	104.024	30.8401
1478005866	1478006787	104.036	30.7175	104.074	30.6998
1478007544	1478008579	104.076	30.6881	104.12	30.6524
1478002091	1478004176	104.138	30.6301	104.087	30.8099
1478012857	1478014070	104.047	30.7107	104.153	30.6446
1477941181	1477942607	104.087	30.6388	104.037	30.6761
1477998498	1478000104	104.059	30.6768	104.07	30.5601
1477985974	1477988577	104.141	30.5991	104.059	30.6732
1477988873	1477989517	104.06	30.6688	104.048	30.6677
1478003494	1478004557	104.08	30.6378	104.032	30.6691
1478006585	1478007348	104.025	30.7054	104.069	30.7192
1478007830	1478008551	104.075	30.7129	104.114	30.6991
1477998810	1478001007	104.041	30.7008	104.067	30.6486
1478000435	1478002091	104.056	30.6638	104.098	30.6376
1478008835	1478010116	104.108	30.7005	104.112	30.7623
1478005826	1478008122	104.082	30.6529	104.007	30.6636
1478008273	1478009449	104.076	30.6164	104.075	30.677
1478009497	1478010636	104.074	30.6769	103.965	30.6934
1478008069	1478008910	104.044	30.7024	104.061	30.675
1478008069	1478008910	104.044	30.7024	104.061	30.675
1477982101	1477983219	104.114	30.6901	104.076	30.6874
1478013026	1478014035	104.071	30.6556	104.14	30.6394
1478007456	1478009032	104.114	30.7111	104.061	30.6752
1478007456	1478009032	104.114	30.7111	104.061	30.6752
1478009620	1478010839	104.052	30.6682	104.087	30.6767
1478011325	1478012471	104.09	30.6868	104.086	30.6418
1477984698	1477986947	104.078	30.689	104.004	30.6517
1477980413	1477983040	104.011	30.8804	104.045	30.6943
1477983444	1477983546	104.044	30.6956	104.073	30.6629
1477993321	1477993760	104.072	30.671	104.048	30.6714
1477994340	1477995842	104.054	30.6574	104.039	30.6892
1477960200	1477961375	104.044	30.68	104.071	30.6543
1477994340	1477995842	104.054	30.6574	104.039	30.6892
1478005455	1478006289	104.078	30.6691	104.09	30.638
1477958458	1477959154	104.096	30.6293	104.067	30.6531
1478004720	1478005011	104.059	30.6743	104.071	30.6723
1477957211	1477957606	104.088	30.6676	104.079	30.6553
1477973065	1477974561	104.168	30.8171	104.11	30.7219
1477975112	1477975901	104.113	30.721	104.108	30.701
1477963523	1477965926	104.002	30.5654	104.066	30.6681
1477963523	1477965926	104.002	30.5654	104.066	30.6681
1477965727	1477966743	104.063	30.6651	103.995	30.6722
1477963435	1477965411	104.002	30.6716	104.062	30.662
1478011612	1478012948	103.998	30.6704	104.09	30.6488
1478013657	1478014888	104.079	30.6581	104.011	30.5781
1477978015	1477980292	104.115	30.653	104.038	30.6603
1477981850	1477983615	104.014	30.6365	104.054	30.6775
1477964846	1477967527	104.055	30.7554	104.092	30.646
1477974633	1477976540	104.025	30.7053	104.109	30.6536
1477974633	1477976540	104.025	30.7053	104.109	30.6536
1477968467	1477969875	104.094	30.6473	104.037	30.657
1477981850	1477983615	104.014	30.6365	104.054	30.6775
1477984073	1477985189	104.06	30.6809	104.125	30.6728
1477986412	1477987225	104.123	30.6737	104.095	30.6618
1478011612	1478012948	103.998	30.6704	104.09	30.6488
1477986412	1477987225	104.123	30.6737	104.095	30.6618
1477988143	1477991190	104.094	30.6607	103.994	30.737
1477965380	1477967209	104.043	30.6837	104.091	30.6471
1477992320	1477994963	104.068	30.6024	104.089	30.6601
1477995217	1477995610	104.088	30.6633	104.101	30.6572
1477995940	1477997816	104.09	30.6679	104.054	30.6198
1477965003	1477966227	104.026	30.6917	104.089	30.6716
1477965380	1477967209	104.043	30.6837	104.091	30.6471
1477956740	1477959366	104.07	30.6529	103.957	30.6439
1478001317	1478002088	104.076	30.6651	104.074	30.6906
1478002779	1478005928	104.072	30.6951	103.904	30.7123
1477968341	1477969402	104.065	30.7638	104.083	30.705
1477968341	1477969402	104.065	30.7638	104.083	30.705
1477970313	1477971111	104.075	30.7278	104.094	30.6895
1477998261	1478000949	103.922	30.7456	104.077	30.6664
1478001317	1478002088	104.076	30.6651	104.074	30.6906
1477965843	1477966272	104.081	30.6602	104.087	30.6538
1477985382	1477987662	103.941	30.7044	104.076	30.6959
1477930606	1477931456	104.004	30.6457	104.046	30.7151
1477931748	1477932808	104.051	30.702	104.077	30.6079
1477979575	1477981209	104.103	30.6267	104.063	30.6645
1477981247	1477982089	104.063	30.6645	104.06	30.6838
1477982364	1477984236	104.063	30.6862	103.945	30.6987
1477985382	1477987662	103.941	30.7044	104.076	30.6959
1478012502	1478014797	104.068	30.6295	103.983	30.7382
1477997856	1478002467	104.057	30.5569	103.972	30.7907
1477976455	1477978685	103.974	30.6191	104.134	30.6573
1477979158	1477980466	104.128	30.6539	104.068	30.6322
1477965237	1477966117	104.148	30.7533	104.114	30.7113
1477966854	1477967223	104.114	30.7124	104.114	30.6986
1477967624	1477969475	104.114	30.7048	104.117	30.7453
1477962410	1477964217	104.183	30.6471	104.094	30.6546
1477964887	1477965582	104.094	30.6547	104.07	30.6604
1477994713	1477996550	104.077	30.6606	104.061	30.7317
1477996877	1477997835	104.059	30.7284	104.059	30.7241
1477997824	1478000479	104.069	30.7186	103.983	30.8245
1478009011	1478009974	104.082	30.7041	104.062	30.7318
1478007682	1478008539	104.023	30.7108	104.079	30.7133
1477993562	1477994500	104.074	30.6785	104.08	30.6609
1478012328	1478013472	104.038	30.7986	104.073	30.7021
1478014344	1478015335	104.084	30.6821	104.128	30.6426
1477997824	1478000479	104.069	30.7186	103.983	30.8245
1477969493	1477971938	104.063	30.6884	103.913	30.7267
1477981950	1477985177	103.854	30.6866	104.074	30.6863
1477985720	1477986878	104.072	30.6956	104.041	30.6635
1477988790	1477990339	104.032	30.6436	104.115	30.6542
1477965600	1477968022	104.067	30.7449	104.061	30.6717
1477997623	1477998549	104.138	30.6486	104.117	30.6687
1478004182	1478005460	104.109	30.6706	104.115	30.702
1478001551	1478002037	104.079	30.658	104.08	30.6686
1478002533	1478003537	104.077	30.6601	104.106	30.6675
1478004182	1478005460	104.109	30.6706	104.115	30.702
1477986937	1477988232	104.108	30.6885	104.143	30.6274
1477963145	1477965870	104.121	30.7676	104.038	30.6731
1478001551	1478002037	104.079	30.658	104.08	30.6686
1477977684	1477981104	104.056	30.551	104.058	30.6765
1477981377	1477982512	104.057	30.6773	104.099	30.6872
1477986937	1477988232	104.108	30.6885	104.143	30.6274
1477962404	1477963752	103.973	30.6719	104.051	30.6766
1477989125	1477991174	104.075	30.6576	104.146	30.6314
1478003369	1478003628	104.09	30.6869	104.104	30.6831
1478005078	1478007088	104.116	30.6554	103.962	30.6767
1478005078	1478007088	104.116	30.6554	103.962	30.6767
1477960761	1477961781	104.116	30.6574	104.182	30.6861
1477968222	1477969303	104.079	30.6727	104.044	30.6927
1477965883	1477967360	104.115	30.6195	104.085	30.6824
1477968222	1477969303	104.079	30.6727	104.044	30.6927
1477985076	1477985898	104.066	30.6393	104.073	30.655
1477986170	1477987989	104.073	30.6548	104.119	30.6428
1477994565	1477995933	104.1	30.6833	104.086	30.6364
1477991398	1477991773	104.066	30.6461	104.079	30.6578
1477992313	1477993845	104.079	30.658	104.09	30.6752
1477992697	1477994286	104.075	30.6586	104.107	30.6811
1477983360	1477985400	104.139	30.7643	104.055	30.6788
1477937643	1477939505	104.025	30.6478	104.084	30.6721
1478000918	1478002433	104.052	30.6301	104.109	30.6706
1478002752	1478003266	104.112	30.6673	104.144	30.6728
1477986778	1477987102	104.09	30.7006	104.106	30.6993
1477994229	1477996538	104.135	30.5896	104.079	30.6639
1477996799	1477997301	104.079	30.6643	104.067	30.649
1477988791	1477989615	104.113	30.7046	104.154	30.6504
1477991239	1477992001	104.119	30.6583	104.141	30.6422
1477994181	1477997018	103.946	30.6015	104.043	30.6864
1477993889	1477995319	104.047	30.6259	104.075	30.6903
1477995583	1477996049	104.074	30.6863	104.067	30.6949
1477968100	1477970415	104.015	30.6923	104.142	30.76
1477968100	1477970415	104.015	30.6923	104.142	30.76
1478005399	1478006103	104.092	30.6518	104.048	30.6676
1477934618	1477935788	104.109	30.6294	104.06	30.681
1477936487	1477937538	104.066	30.6706	104.106	30.6281
1478014963	1478015994	104.058	30.7146	104.087	30.7614
1477936487	1477937538	104.066	30.6706	104.106	30.6281
1478009359	1478010801	104.009	30.7022	104.046	30.7323
1478011461	1478012158	104.05	30.7245	104.048	30.7787
1477969238	1477969883	104.066	30.672	104.057	30.6571
1477970110	1477970911	104.054	30.6569	104.074	30.6957
1477965900	1477967904	103.999	30.6757	104.087	30.6483
1477968107	1477969094	104.092	30.646	104.064	30.6705
1477965074	1477966277	104.094	30.7014	104.075	30.6903
1477965074	1477966277	104.094	30.7014	104.075	30.6903
1477966993	1477967874	104.076	30.6856	104.042	30.6665
1477968337	1477969401	104.066	30.6434	104.083	30.6566
1477969699	1477971901	104.085	30.6615	104.22	30.6534
1477996094	1477998733	103.956	30.5686	104.08	30.6995
1477986348	1477987330	104.068	30.6334	104.119	30.6561
1477987580	1477988382	104.117	30.6557	104.087	30.6595
1477988836	1477989733	104.074	30.67	104.041	30.6906
1477990205	1477991684	104.042	30.6892	104.106	30.6389
1477976299	1477981453	104.232	30.6531	104.035	30.6442
1477975989	1477979976	104.23	30.6588	104.08	30.6546
1477976299	1477981453	104.232	30.6531	104.035	30.6442
1477996094	1477998733	103.956	30.5686	104.08	30.6995
1477999769	1478001063	104.076	30.7082	104.019	30.6552
1477986348	1477987330	104.068	30.6334	104.119	30.6561
1477990205	1477991684	104.042	30.6892	104.106	30.6389
1477962913	1477965927	104.165	30.6823	104.06	30.6728
1477958791	1477959558	104.138	30.6768	104.105	30.701
1477959995	1477962114	104.103	30.7002	104.18	30.6832
1477954560	1477956487	104.065	30.7679	104.142	30.6287
1477962913	1477965927	104.165	30.6823	104.06	30.6728
1477966966	1477968232	104.041	30.6305	104.06	30.6594
1477968398	1477969560	104.058	30.6632	104.035	30.721
1477979910	1477980916	104.019	30.7094	104.057	30.7661
1477968398	1477969560	104.058	30.6632	104.035	30.721
1477970329	1477971255	104.028	30.7274	104.044	30.6952
1477994750	1477995365	104.063	30.6702	104.057	30.6938
1477995869	1477996527	104.062	30.6945	104.069	30.7204
1477996699	1477997581	104.067	30.7142	104.037	30.7057
1477958528	1477959997	104.098	30.6994	104.062	30.6755
1477960490	1477960739	104.061	30.6823	104.073	30.6899
1477960962	1477962703	104.076	30.6902	104.101	30.7682
1477991043	1477992663	104.027	30.6839	104.099	30.6649
1477992986	1477993848	104.094	30.6734	104.062	30.6707
1477994008	1477994384	104.063	30.6701	104.049	30.6719
1477956341	1477958065	104.062	30.8124	104.093	30.6908
1477963415	1477965112	104.087	30.7641	104.073	30.6933
1477965198	1477968014	104.073	30.6924	104.066	30.5443
1477965198	1477968014	104.073	30.6924	104.066	30.5443
1477969963	1477970890	104.062	30.6429	104.041	30.6635
1477983363	1477984223	104.094	30.6259	104.1	30.6622
1477982511	1477985033	104.108	30.6019	104.076	30.6856
1477984361	1477986649	104.1	30.6656	104.06	30.7298
1477985398	1477987961	104.077	30.6881	104.025	30.7691
1477950374	1477951403	104.009	30.7098	104.066	30.6542
1477952078	1477953438	104.065	30.674	103.956	30.5703
1477957547	1477960537	103.99	30.5678	104.07	30.6604
1477950374	1477951403	104.009	30.7098	104.066	30.6542
1477982742	1477983629	104.069	30.7193	104.027	30.7067
1477983905	1477984533	104.024	30.7077	104.041	30.6668
1477984890	1477985730	104.042	30.6708	104.036	30.6884
1477986020	1477987192	104.034	30.6895	104.07	30.6604
1478006874	1478007410	104.061	30.6553	104.084	30.6515
1477987670	1477989094	104.078	30.658	104.168	30.6979
1477932425	1477933531	104.025	30.6479	104.101	30.6707
1477933897	1477935438	104.105	30.6692	103.998	30.7066
1477932425	1477933531	104.025	30.6479	104.101	30.6707
1477997826	1477998718	104.091	30.7027	104.074	30.6655
1477998843	1478000172	104.074	30.6656	104.13	30.6529
1478000698	1478001187	104.128	30.6545	104.113	30.6477
1477933699	1477935198	104.009	30.6807	104.103	30.641
1477994662	1477995997	104.166	30.6826	104.088	30.684
1477996728	1477997525	104.093	30.6707	104.092	30.7071
1477997826	1477998718	104.091	30.7027	104.074	30.6655
1477930110	1477930586	104.087	30.6388	104.086	30.6597
1477930798	1477931590	104.089	30.6558	104.103	30.6788
1477932188	1477933213	104.094	30.6718	104.015	30.6858
1477991005	1477993917	103.998	30.5969	104.049	30.6792
1477994280	1477994917	104.05	30.673	104.057	30.6625
1478010923	1478012498	104.007	30.6764	104.069	30.6526
1478012901	1478014077	104.073	30.6548	104.057	30.5961
1477994280	1477994917	104.05	30.673	104.057	30.6625
1477995322	1477996366	104.057	30.661	104.028	30.6452
1477971796	1477974021	104.072	30.5515	104.077	30.6577
1478010923	1478012498	104.007	30.6764	104.069	30.6526
1477934904	1477935645	104.077	30.6721	104.083	30.6205
1477989148	1477990335	104.09	30.6754	104.048	30.7169
1477979428	1477981574	104.006	30.5668	104.099	30.6845
1477991477	1477992836	104.042	30.7151	104.049	30.7557
1477993760	1477996683	104.047	30.7151	104.075	30.5566
1477997238	1477998230	104.082	30.6573	104.111	30.6602
1477964983	1477966803	104.161	30.7015	104.046	30.6834
1477976181	1477977452	104.086	30.7554	104.108	30.6862
1477977642	1477978679	104.109	30.6821	104.063	30.6645
1477979407	1477979883	104.062	30.67	104.06	30.6495
1477997238	1477998230	104.082	30.6573	104.111	30.6602
1477973292	1477975081	104.137	30.6434	104.054	30.7539
1477964983	1477966803	104.161	30.7015	104.046	30.6834
1478014514	1478015490	104.158	30.6282	104.114	30.7111
1477985927	1477987422	104.107	30.7207	104.179	30.8041
1477958321	1477958892	104.16	30.7042	104.119	30.7071
1477959196	1477959608	104.114	30.6992	104.097	30.7033
1477960118	1477961466	104.109	30.7011	104.072	30.6669
1477953566	1477955061	104.075	30.5341	104.052	30.667
1477955294	1477955536	104.05	30.668	104.056	30.6764
1477955814	1477957412	104.056	30.6802	104.168	30.7121
1477962322	1477963452	104.058	30.6723	104.041	30.6635
1477977014	1477979689	104.077	30.6647	103.959	30.6177
1477971255	1477972206	104.066	30.6831	104.103	30.6703
1477972456	1477973090	104.108	30.6666	104.123	30.6816
1477963740	1477968218	103.883	30.8189	104.085	30.6824
1477972456	1477973090	104.108	30.6666	104.123	30.6816
1477973342	1477973805	104.122	30.6809	104.099	30.7016
1477974465	1477975602	104.11	30.6991	104.075	30.6599
1477934319	1477935019	104.011	30.696	104.046	30.7608
1477935553	1477936728	104.052	30.7593	104.142	30.6913
1477937509	1477938047	104.12	30.6613	104.124	30.6454
1477979872	1477980465	104.119	30.6453	104.099	30.6676
1477980749	1477982593	104.109	30.6707	104.117	30.6119
1477981120	1477981867	104.114	30.6694	104.099	30.644
1477965186	1477966946	104.071	30.5935	104.072	30.6633
1477967129	1477968084	104.067	30.6671	104.073	30.6968
1477968317	1477969333	104.074	30.6947	104.107	30.7146
1477997128	1477998939	104.018	30.6434	104.077	30.6736
1477968317	1477969333	104.074	30.6947	104.107	30.7146
1477969658	1477970081	104.109	30.7154	104.114	30.7459
1477970337	1477971326	104.114	30.7456	104.044	30.7172
1477972945	1477973594	104.049	30.7137	104.028	30.7205
1477973984	1477975072	104.026	30.71	104.067	30.6949
1477976095	1477976748	104.083	30.7045	104.114	30.7005
1477976095	1477976748	104.083	30.7045	104.114	30.7005
1477976895	1477977558	104.113	30.7025	104.115	30.6733
1477978150	1477978668	104.114	30.6707	104.099	30.664
1477979076	1477979347	104.111	30.6628	104.097	30.6575
1477958702	1477959474	104.049	30.6745	104.042	30.6552
1477956206	1477958066	103.98	30.6052	104.055	30.6655
1477979757	1477980553	104.057	30.6854	104.07	30.6602
1477980874	1477982396	104.075	30.6585	104.126	30.7371
1477983168	1477983850	104.106	30.7211	104.069	30.7198
1477990853	1477995208	104.072	30.6582	103.977	30.577
1477987249	1477988070	104.057	30.7018	104.126	30.67
1477988310	1477989673	104.124	30.6722	104.078	30.6533
1478005684	1478006507	104.079	30.6727	104.091	30.6542
1478007043	1478008866	104.082	30.6564	104.08	30.4866
1477983168	1477983850	104.106	30.7211	104.069	30.7198
1477984639	1477985227	104.063	30.7112	104.062	30.7318
1477985777	1477986391	104.067	30.7359	104.067	30.7119
1478002328	1478003799	104.099	30.5883	104.119	30.6559
1478004182	1478005136	104.115	30.6542	104.09	30.6855
1477979757	1477980553	104.057	30.6854	104.07	30.6602
1477934729	1477935755	103.995	30.6244	104.047	30.7503
1477992960	1477996467	104.001	30.5681	104.058	30.663
1477996684	1477997166	104.057	30.6627	104.071	30.6777
1477997543	1477998602	104.068	30.6728	104.047	30.7147
1477982090	1477983747	104.054	30.7712	104.093	30.6592
1477984480	1477986835	104.095	30.6582	103.956	30.5703
1477982090	1477983747	104.054	30.7712	104.093	30.6592
1477997543	1477998602	104.068	30.6728	104.047	30.7147
1477999515	1478001664	104.047	30.715	103.959	30.5794
1477965667	1477966581	104.096	30.6903	104.074	30.6678
1477963856	1477965265	104.042	30.6657	104.092	30.6848
1477999852	1478000118	104.057	30.6595	104.054	30.6492
1477951396	1477952215	104.125	30.646	104.078	30.6653
1477952550	1477953677	104.083	30.6666	104.142	30.6287
1477997981	1477999494	104.096	30.6621	104.035	30.6475
1477997981	1477999494	104.096	30.6621	104.035	30.6475
1477988292	1477990361	103.974	30.6312	104.075	30.6707
1477990508	1477992303	104.077	30.6711	104.11	30.5902
1477990508	1477992303	104.077	30.6711	104.11	30.5902
1477995506	1477997697	104.069	30.6487	104.094	30.6281
1477945322	1477945615	104.083	30.6557	104.077	30.6686
1477945825	1477946052	104.081	30.6663	104.073	30.6583
1477936779	1477937471	104.12	30.7627	104.055	30.7328
1477934119	1477935100	104.101	30.6993	104.119	30.7652
1477978120	1477980215	104.072	30.6248	104.104	30.6692
1477958780	1477959559	104.088	30.6803	104.113	30.7009
1477978120	1477980215	104.072	30.6248	104.104	30.6692
1477970723	1477971248	104.066	30.6545	104.084	30.6499
1477964448	1477965995	104.048	30.7032	104.075	30.6675
1477967690	1477968946	104.046	30.6942	104.063	30.5856
1477963337	1477963632	104.047	30.6903	104.046	30.6984
1477964448	1477965995	104.048	30.7032	104.075	30.6675
1477982518	1477984062	104.062	30.7305	104.066	30.7052
1477984602	1477988461	104.072	30.7029	103.965	30.5014
1477982518	1477984062	104.062	30.7305	104.066	30.7052
1477991733	1477992812	104.062	30.6453	104.045	30.6744
1477993748	1477995336	104.047	30.6707	104.093	30.6361
1478004658	1478005934	104.051	30.7529	104.004	30.6241
1478011125	1478014043	103.955	30.5673	104.144	30.6728
1477998350	1477999901	104.041	30.6461	104.076	30.6959
1478000510	1478001475	104.075	30.6875	104.117	30.7445
1477995731	1477997009	104.094	30.6405	104.066	30.6542
1477997195	1477997945	104.062	30.6544	104.035	30.6448
1477932933	1477933967	104.079	30.6525	104.019	30.6976
1477932933	1477933967	104.079	30.6525	104.019	30.6976
1477967640	1477969246	104.135	30.5953	104.105	30.662
1477967640	1477969246	104.135	30.5953	104.105	30.662
1477969967	1477970514	104.097	30.6623	104.111	30.6758
1477983153	1477983967	104.114	30.7461	104.144	30.7373
1477998312	1477999628	104.098	30.6317	104.105	30.7208
1477992912	1477995231	104.036	30.7175	104.096	30.621
1477983153	1477983967	104.114	30.7461	104.144	30.7373
1477986085	1477986762	104.114	30.7111	104.115	30.7458
1477992912	1477995231	104.036	30.7175	104.096	30.621
1477986881	1477987991	104.115	30.746	104.079	30.6767
1477988140	1477988859	104.08	30.6837	104.067	30.7592
1477963116	1477965114	104.144	30.6438	104.083	30.7586
1477992615	1478000165	103.983	30.6303	104.104	30.7053
1477968246	1477968845	104.05	30.73	104.043	30.7178
1477992615	1478000165	103.983	30.6303	104.104	30.7053
1477982932	1477984549	104.143	30.7991	104.076	30.7051
1477985719	1477986901	104.115	30.7228	104.129	30.7819
1478010381	1478011941	104.188	30.8187	104.114	30.6986
1477932741	1477933241	104.085	30.6827	104.069	30.7076
1477933789	1477934649	104.067	30.7093	104.167	30.7054
1477932741	1477933241	104.085	30.6827	104.069	30.7076
1478012711	1478014668	104.085	30.6819	103.921	30.7532
1477989795	1477990652	104.067	30.6331	104.114	30.6507
1477998593	1477999435	104.115	30.6511	104.095	30.7127
1478000025	1478000590	104.082	30.7042	104.062	30.702
1477962642	1477964259	103.972	30.6719	104.069	30.7132
1477964739	1477965904	104.073	30.7098	104.076	30.6959
1477979996	1477981906	104.066	30.7	104.057	30.6739
1477982237	1477982928	104.049	30.6775	104.066	30.6574
1477983249	1477985324	104.06	30.6539	103.956	30.5703
1477964739	1477965904	104.073	30.7098	104.076	30.6959
1477967010	1477969944	104.066	30.6901	104.097	30.5511
1477975699	1477979526	103.919	30.5887	104.073	30.7021
1477979996	1477981906	104.066	30.7	104.057	30.6739
1477960602	1477962194	104.069	30.7608	103.959	30.6687
1477958215	1477959033	104.077	30.7201	104.095	30.6762
1477959490	1477960526	104.099	30.6726	104.084	30.6352
1477962174	1477962859	104.095	30.6414	104.104	30.6705
1477963061	1477964236	104.103	30.6701	104.142	30.6287
1477965154	1477966905	104.149	30.6318	104.111	30.6737
1477967078	1477967463	104.111	30.6723	104.112	30.6877
1477967868	1477969022	104.119	30.6819	104.016	30.6983
1477956556	1477957650	104.063	30.7738	104.083	30.705
1477958215	1477959033	104.077	30.7201	104.095	30.6762
1477969476	1477969872	104.02	30.7028	104.043	30.7172
1477970470	1477971403	104.049	30.7138	104.027	30.7481
1477993741	1477995315	104.107	30.6811	104.048	30.6669
1477995391	1477996183	104.047	30.6662	104.02	30.6789
1477978762	1477981926	103.907	30.6379	104.076	30.6959
1477983251	1477984703	104.042	30.6586	104.044	30.6977
1477990966	1477991805	104.126	30.6481	104.097	30.6839
1477992489	1477993064	104.095	30.6781	104.114	30.6733
1477993741	1477995315	104.107	30.6811	104.048	30.6669
1477985678	1477988809	104.042	30.7131	104.076	30.667
1477983251	1477984703	104.042	30.6586	104.044	30.6977
1477983703	1477985248	104.052	30.6663	104.041	30.7133
1477985678	1477988809	104.042	30.7131	104.076	30.667
1477987765	1477988983	104.034	30.6589	104.076	30.6874
1477989497	1477991210	104.077	30.6894	104.06	30.7611
1478005350	1478005762	104.038	30.6804	104.046	30.6638
1478006198	1478006712	104.048	30.6639	104.059	30.6606
1478007237	1478008989	104.074	30.6544	104.131	30.6847
1477979659	1477983811	103.945	30.776	104.077	30.6645
1477979659	1477983811	103.945	30.776	104.077	30.6645
1477984600	1477985251	104.063	30.6622	104.033	30.6718
1477975493	1477976807	104.168	30.6933	104.095	30.6624
1477975493	1477976807	104.168	30.6933	104.095	30.6624
1477977120	1477980233	104.094	30.6558	103.905	30.6008
1477961262	1477962090	104.031	30.6319	104.048	30.6539
1477989324	1477990664	104.104	30.6559	104.188	30.65
1477989177	1477991937	103.956	30.568	104.053	30.6636
1477961866	1477962303	104.119	30.6468	104.099	30.6564
1477978069	1477978480	104.106	30.6675	104.107	30.6479
1477931777	1477932318	104.085	30.641	104.095	30.6619
1477940774	1477942370	104.049	30.6792	104.085	30.6463
1477938207	1477939935	103.959	30.5785	104.043	30.6792
1477968891	1477969789	104.049	30.6258	104.077	30.6649
1477969993	1477970347	104.078	30.6654	104.088	30.6717
1477970538	1477971295	104.088	30.6681	104.104	30.6315
1477964948	1477965864	104.026	30.6925	104.065	30.6827
1478003987	1478005553	104.083	30.6664	104.062	30.7218
1477994969	1477995476	104.041	30.6662	104.051	30.6878
1477995920	1477996597	104.051	30.6894	104.027	30.7061
1477991380	1477993030	104.085	30.6826	104.044	30.6477
1477993227	1477994262	104.049	30.6445	104.05	30.6609
1477964948	1477965864	104.026	30.6925	104.065	30.6827
1478003987	1478005553	104.083	30.6664	104.062	30.7218
1477989053	1477990631	104.072	30.7008	104.107	30.6903
1477931254	1477932349	104.061	30.6568	104.072	30.6552
1478006574	1478007446	104.079	30.6581	104.038	30.6806
1478007832	1478008466	104.037	30.6809	104.046	30.7049
1478008673	1478009186	104.053	30.706	104.074	30.6863
1478012457	1478013592	104.073	30.6604	104.024	30.6236
1478008673	1478009186	104.053	30.706	104.074	30.6863
1478009753	1478010452	104.076	30.6856	104.099	30.694
1478011298	1478012185	104.072	30.6954	104.074	30.6623
1478003336	1478003706	104.117	30.6479	104.114	30.6603
1477961415	1477962211	104.059	30.6402	104.072	30.664
1477962681	1477963613	104.078	30.6655	104.048	30.692
1477964031	1477965170	104.048	30.7002	104.066	30.6715
1477965547	1477966498	104.066	30.6723	104.04	30.6659
1477958736	1477960219	104.081	30.6663	104.062	30.6245
1477961415	1477962211	104.059	30.6402	104.072	30.664
1477965547	1477966498	104.066	30.6723	104.04	30.6659
1477967812	1477968517	104.052	30.6672	104.056	30.6891
1477941324	1477942333	104.088	30.639	104.05	30.7014
1477942918	1477944326	104.05	30.7025	104.026	30.8111
1477992193	1477993399	104.064	30.6334	104.104	30.6644
1477993516	1477995341	104.103	30.6644	104.163	30.5971
1477937596	1477939198	104.133	30.5961	104.099	30.6892
1477940126	1477941340	104.097	30.7058	104.067	30.7646
1477940126	1477941340	104.097	30.7058	104.067	30.7646
1477930902	1477932661	104.002	30.6927	104.126	30.6031
1477977180	1477977836	104.052	30.6764	104.058	30.7011
1477977916	1477978727	104.058	30.6995	104.084	30.6721
1477979004	1477981096	104.081	30.6731	104.161	30.7991
1477966963	1477969402	104.078	30.6881	103.955	30.5746
1478011899	1478012812	104.06	30.6592	104.073	30.7021
1478011899	1478012812	104.06	30.6592	104.073	30.7021
1478013588	1478014137	104.06	30.7128	104.026	30.7108
1477960925	1477961866	104.046	30.6737	104.03	30.6511
1477957403	1477958737	104.056	30.6169	104.052	30.6696
1477959075	1477959983	104.05	30.6727	104.081	30.6528
1477962336	1477963403	104.053	30.6538	104.016	30.6386
1477957403	1477958737	104.056	30.6169	104.052	30.6696
1477965591	1477967962	104.079	30.6943	104.239	30.784
1477957914	1477959137	104.051	30.6124	104.075	30.6527
1477959297	1477963102	104.079	30.6534	104.062	30.741
1477980283	1477981003	104.106	30.6578	104.147	30.6767
1477981519	1477983174	104.135	30.6631	104.127	30.619
1477989368	1477990582	104.073	30.655	104.062	30.6244
1477959297	1477963102	104.079	30.6534	104.062	30.741
1477963946	1477965121	104.1	30.7167	104.076	30.6959
1477965591	1477967962	104.079	30.6943	104.239	30.784
1477994952	1477996350	104.136	30.5996	104.101	30.68
1477996887	1477998405	104.085	30.6824	103.977	30.6835
1478014014	1478015040	104.065	30.6279	104.081	30.6781
1478015856	1478016542	104.076	30.6881	104.113	30.678
1477968415	1477969754	104.035	30.6827	104.086	30.6565
1477973061	1477974008	104.089	30.6571	104.065	30.6723
1477962817	1477964518	104.089	30.6477	104.041	30.6635
1477968415	1477969754	104.035	30.6827	104.086	30.6565
1477970114	1477970960	104.086	30.6566	104.094	30.6426
1477971249	1477972350	104.093	30.6437	104.078	30.6533
1477973035	1477973431	104.115	30.6851	104.097	30.7089
1477975227	1477975662	104.097	30.7105	104.089	30.6887
1477976206	1477977284	104.085	30.6943	104.074	30.7656
1477971871	1477972565	104.171	30.6828	104.112	30.6836
1477976206	1477977284	104.085	30.6943	104.074	30.7656
1477979373	1477981556	104.067	30.7739	104.046	30.6616
1477959295	1477961976	104.015	30.7322	104.078	30.6912
1478004556	1478006143	103.956	30.5701	104.068	30.6552
1478006382	1478008192	104.071	30.655	103.991	30.6063
1478006001	1478008133	104.14	30.6437	104.029	30.6755
1477955807	1477957069	104.062	30.7269	103.995	30.6515
1478004298	1478005988	103.995	30.6016	104.106	30.6805
1478006412	1478007104	104.101	30.6845	104.073	30.6855
1478007373	1478008311	104.075	30.6858	104.061	30.7317
1477958618	1477959842	104.006	30.6309	104.041	30.6635
1477958333	1477962392	104.006	30.6265	104.075	30.5546
1477972977	1477973700	104.091	30.6412	104.071	30.6559
1477973853	1477974764	104.073	30.6549	104.076	30.6959
1477975131	1477977035	104.08	30.6938	104.09	30.5611
1477990557	1477992271	104.05	30.7272	104.057	30.6083
1477986226	1477987343	103.992	30.7073	104.056	30.761
1477995788	1477997715	104.163	30.6476	104.091	30.6435
1478007683	1478010264	104.045	30.547	104.114	30.6732
1477974990	1477976451	103.965	30.692	104.053	30.6698
1477983632	1477985917	103.961	30.6804	104.066	30.6392
1477986246	1477987208	104.064	30.6389	104.08	30.6593
1477974990	1477976451	103.965	30.692	104.053	30.6698
1477976792	1477977556	104.057	30.6674	104.083	30.6721
1477977763	1477978314	104.076	30.6725	104.043	30.6842
1477978547	1477978954	104.035	30.6926	104.052	30.6672
1477979298	1477980256	104.05	30.673	104.044	30.6135
1477986246	1477987208	104.064	30.6389	104.08	30.6593
1477987978	1477988654	104.081	30.657	104.102	30.6378
1478006661	1478007543	104.121	30.6507	104.142	30.6648
1477965190	1477966649	103.976	30.6238	104.045	30.6535
1477967568	1477968158	104.06	30.6491	104.08	30.6585
1477968880	1477969775	104.095	30.648	104.115	30.6807
1477970584	1477971494	104.088	30.6674	104.078	30.6165
1477977898	1477980195	104.044	30.5511	104.043	30.6792
1477980576	1477982020	104.039	30.6702	104.08	30.6781
1477982704	1477983559	104.08	30.6691	104.124	30.6756
1477983989	1477985095	104.119	30.6786	104.086	30.6508
1477985535	1477987153	104.088	30.6479	104.059	30.6767
1477977898	1477980195	104.044	30.5511	104.043	30.6792
1477987903	1477989285	104.059	30.675	104.028	30.651
1477989961	1477991832	104.038	30.6563	104.077	30.6736
1477966016	1477967257	104.139	30.6275	104.113	30.7237
1477989961	1477991832	104.038	30.6563	104.077	30.6736
1478005501	1478007368	104.071	30.66	103.984	30.6072
1478002628	1478004775	104.032	30.7183	104.081	30.6572
1477960299	1477962242	104.118	30.7564	104.029	30.7078
1477962459	1477963530	104.031	30.7089	104.062	30.67
1477964778	1477966152	104.081	30.679	104.004	30.6742
1477964778	1477966152	104.081	30.679	104.004	30.6742
1477976462	1477977201	104.085	30.6603	104.112	30.6685
1477977493	1477978198	104.111	30.6698	104.139	30.6822
1477969474	1477970719	104.018	30.6885	104.097	30.7036
1477971664	1477972624	104.094	30.7032	104.12	30.7605
1477984400	1477985021	104.128	30.6824	104.093	30.6776
1478001253	1478002412	104.055	30.6731	104.039	30.6339
1477982360	1477983587	104.17	30.706	104.111	30.6696
1477997823	1477998349	104.02	30.6814	104.05	30.6913
1477998857	1477999484	104.047	30.6916	104.049	30.6689
1478000033	1478000203	104.053	30.6751	104.053	30.6767
1478000823	1478005483	104.043	30.6712	103.956	30.5703
1478001253	1478002412	104.055	30.6731	104.039	30.6339
1477975741	1477976876	104.069	30.762	104.035	30.6951
1477975741	1477976876	104.069	30.762	104.035	30.6951
1477961884	1477963205	103.989	30.7525	104.045	30.7145
1477999028	1477999876	104.042	30.6659	104.057	30.677
1477957925	1477958426	104.115	30.6833	104.104	30.7053
1477959802	1477961844	104.094	30.7149	104.031	30.683
1477957925	1477958426	104.115	30.6833	104.104	30.7053
1477977834	1477982602	104.018	30.8711	104.083	30.705
1477982593	1477984095	104.075	30.6924	104.111	30.7154
1477983232	1477984842	104.082	30.6868	104.163	30.6874
1477983232	1477984842	104.082	30.6868	104.163	30.6874
1477985525	1477986865	104.162	30.692	104.126	30.6443
1478007093	1478007907	104.039	30.7197	104.063	30.6882
1478007966	1478010016	104.063	30.6894	104.073	30.62
1477932145	1477933517	104.038	30.719	104.144	30.6728
[truncated: 207,425+ more rows]
